# Supplementary material for: Evaluation of in silico pathogenicity prediction tools for the classification of small in-frame indels
Source: BMC Med Genomics. 2023 Feb 28;16:36. doi: 10.1186/s12920-023-01454-6 (PMC9972633; doi:10.1186/s12920-023-01454-6)
Supplement: Supplementary file 2 — Additional file 2: Table S1. Inframe-indels and pathogenicity predictions from tools used in this study. [file 12920_2023_1454_MOESM2_ESM.xlsx]

## Sheet: Indels and scores table
	Table S1 - Inframe indels and pathogenicity predictions from a range of software
																		Scores
	Annotations
	CHROM	start-b38	stop-b38	start-b37	stop-b37	REF	ALT	Consequence	IMPACT	SYMBOL	Gene	Feature	BIOTYPE	Origin	Classification	Pathogenicity category	DDD subset (n=151)	CADD	CAPICE	FATHMM-indel	MutPredIndel	MutationTaster2021	PROVEAN	SIFT-indel	VEST-indel	VVP
	1	1232289	1232290	1167669	1167670	T	TGCGGCGGGCGTGGCG	inframe_insertion	MODERATE	B3GALT6	ENSG00000176022	ENST00000379198.5	protein_coding	ClinVar	Benign/Likely benign	B/LB	No	12.37	0.0737877	0.195	0.61176	Benign	-3.44	damaging	0.05	7
	1	1232684	1232693	1168064	1168073	GTGCTGGCCA	G	inframe_deletion	MODERATE	B3GALT6	ENSG00000176022	ENST00000379198.5	protein_coding	ClinVar	Pathogenic	P/LP	No	22.4	0.448487	0.912278	0.71407	Deleterious	-11	damaging	0.23	98
	1	1437035	1437059	1372415	1372439	TGGCTCCACTGCCCCTGGGCACCGG	T	inframe_deletion	MODERATE	VWA1	ENSG00000179403	ENST00000476993.2	protein_coding	ClinVar	Likely pathogenic	P/LP	No	21.6	0.570002	0.995895	0.6079	Deleterious	-27.11	neutral	0.07	100
	1	1708855	1708861	1640294	1640300	TTCCTCC	T	inframe_deletion	MODERATE	CDK11A	ENSG00000008128	ENST00000378633.5	protein_coding	gnomAD	likely benign	B/LB	No	15.81	0.00556314	0.466641	0.11935	Benign	-2.76	neutral	0.1	15
	1	1752908	1752911	1684347	1684350	CCCT	C	inframe_deletion	MODERATE	NADK	ENSG00000008130	ENST00000378625.5	protein_coding	gnomAD	likely benign	B/LB	No	6.09	0.0018759	0.00821719	0.38066	Benign	-1.9	damaging	0.29	95
	1	1787340	1787343	1718779	1718782	GATC	G	inframe_deletion	MODERATE	GNB1	ENSG00000078369	ENST00000378609.9	protein_coding	ClinVar	Pathogenic	P/LP	No	22.1	0.903404	0.994521	0.45518	Deleterious	NA	damaging	0.87	100
	1	2192906	2192907	2124345	2124346	T	TTTG	inframe_insertion	MODERATE	FAAP20	ENSG00000162585	ENST00000420515.1	protein_coding	gnomAD	likely benign	B/LB	No	0.522	0.00024931	0.00251897	NA	NA	-1.17	NA	NA	6
	1	2229045	2229057	2160484	2160496	GTCCGACCGCTCC	G	inframe_deletion	MODERATE	SKI	ENSG00000157933	ENST00000378536.5	protein_coding	ClinVar	Pathogenic	P/LP	No	22.4	0.951166	0.980432	0.58972	Deleterious	-20.16	neutral	0.69	98
	1	2229045	2229054	2160484	2160493	GTCCGACCGC	G	inframe_deletion	MODERATE	SKI	ENSG00000157933	ENST00000378536.5	protein_coding	ClinVar	Pathogenic	P/LP	No	22.4	0.920491	0.98873	0.5941	Deleterious	-16.25	neutral	0.68	98
	1	2229076	2229077	2160515	2160516	G	GTACTGGAAGGCGAGACCA	inframe_insertion	MODERATE	SKI	ENSG00000157933	ENST00000378536.5	protein_coding	DDD	likely_pathogenic	P/LP	Yes	22.2	0.058979	0.910095	0.65474	Deleterious	-11.23	damaging	0.85	98
	1	2406792	2406804	2338231	2338243	TGCAGCCCCATGG	T	inframe_deletion	MODERATE	PEX10	ENSG00000157911	ENST00000447513.7	protein_coding	ClinVar	Pathogenic/Likely pathogenic	P/LP	No	34	0.418718	0.871026	0.38975	Deleterious	NA	damaging	0.55	97
	1	2498647	2498648	2430086	2430087	G	GGTGGGGGCC	inframe_insertion	MODERATE	PLCH2	ENSG00000149527	ENST00000378486.8	protein_coding	ClinVar	Benign	B/LB	No	16.26	0.372672	0.620666	0.34014	NA	-11	NA	0.509	2
	1	2504391	2504394	2435830	2435833	TTCC	T	inframe_deletion	MODERATE	PLCH2	ENSG00000149527	ENST00000378486.8	protein_coding	ClinVar	Benign	B/LB	No	15.55	0.00507139	0.966957	0.19424	Benign	-5.18	damaging	0.04	3
	1	2529505	2529506	2460944	2460945	C	CGCG	inframe_insertion	MODERATE	HES5	ENSG00000197921	ENST00000378453.4	protein_coding	gnomAD	likely benign	B/LB	No	13.92	0.00107785	0.0368839	0.23	Benign	-0.98	neutral	0.39	2
	1	3430950	3430951	3347514	3347515	G	GGAC	inframe_insertion	MODERATE	PRDM16	ENSG00000142611	ENST00000270722.10	protein_coding	ClinVar	Benign/Likely benign	B/LB	No	16.24	0.0134856	0.840213	0.15002	Benign	-1.41	damaging	0.16	24
	1	6448961	6448973	6509021	6509033	GCCACCGCCGCCC	G	inframe_deletion	MODERATE	ESPN	ENSG00000187017	ENST00000645284.1	protein_coding	ClinVar	Benign/Likely benign	B/LB	No	15.22	0.0710869	0.109176	0.093368	Benign	-7.21	neutral	0.25	13
	1	6457223	6457241	6517283	6517301	TGGAGGCGGGACCTCCTGC	T	inframe_deletion	MODERATE	ESPN	ENSG00000187017	ENST00000645284.1	protein_coding	ClinVar	Pathogenic	P/LP	No	21.2	0.383401	0.999982	0.18577	Deleterious	-20.75	damaging	0.94	97
	1	6460118	6460121	6520178	6520181	TGAA	T	inframe_deletion	MODERATE	ESPN	ENSG00000187017	ENST00000645284.1	protein_coding	ClinVar	Pathogenic	P/LP	No	21.8	0.392362	0.970513	0.17413	Deleterious	-5.94	damaging	0.97	97
	1	6469122	6469128	6529182	6529188	TTCCTCC	T	inframe_deletion	MODERATE	PLEKHG5	ENSG00000171680	ENST00000377728.8	protein_coding	gnomAD	likely benign	B/LB	No	15.08	0.000418112	0.0879328	0.094343	Benign	0.14	neutral	0.1	5
	1	6469128	6469129	6529188	6529189	C	CTCCTCCTCCTCCTCCTCCTCTTCCTCCTCCTGCTCA	inframe_insertion	MODERATE	PLEKHG5	ENSG00000171680	ENST00000377728.8	protein_coding	ClinVar	Likely benign	B/LB	No	14.98	0.000760482	0.448184	0.097464	Benign	-9.37	damaging	0.1	100
	1	6469137	6469138	6529197	6529198	C	CTCCTCCTCCTCT	inframe_insertion	MODERATE	PLEKHG5	ENSG00000171680	ENST00000377728.8	protein_coding	ClinVar	Likely benign	B/LB	No	16.06	0.00640419	0.443666	0.11234	Benign	-2.72	neutral	0.11	94
	1	7664575	7664587	7724635	7724647	GTTCCAGGCCAAC	G	inframe_deletion	MODERATE	CAMTA1	ENSG00000171735	ENST00000303635.12	protein_coding	ClinVar	Likely benign	B/LB	No	16.89	0.944892	0.974419	0.21308	Deleterious	-7.9	damaging	0.98	92
	1	7829912	7829966	7889972	7890026	GAGAATCCATCCCATCCTACTGCCAGCGCTCTGTCCACAGGATCGCCTCCCATGA	G	inframe_deletion	MODERATE	PER3	ENSG00000049246	ENST00000377532.8	protein_coding	ClinVar	Benign	B/LB	No	3.559	0.00305304	0.00207186	0.1385	Benign	5.62	neutral	0.08	6
	1	7984954	7984957	8045014	8045017	GGCC	G	inframe_deletion	MODERATE	PARK7	ENSG00000116288	ENST00000338639.10	protein_coding	ClinVar	Likely pathogenic	P/LP	No	18.8	0.371138	0.993075	0.65152	Deleterious	-15.49	damaging	0.94	62
	1	8358216	8358222	8418276	8418282	TGGTGGA	T	inframe_deletion	MODERATE	RERE	ENSG00000142599	ENST00000400908.7	protein_coding	DDD	pathogenic	P/LP	Yes	21	0.197061	0.803551	0.14669	Deleterious	-16.9	damaging	0.96	96
	1	8358216	8358217	8418276	8418277	T	TGGTGGA	inframe_insertion	MODERATE	RERE	ENSG00000142599	ENST00000400908.7	protein_coding	DDD	pathogenic	P/LP	Yes	21.1	0.168379	0.703427	0.13308	Deleterious	-7.01	damaging	0.9	96
	1	8359782	8359794	8419842	8419854	GCGCTCCCGCTCT	G	inframe_deletion	MODERATE	RERE	ENSG00000142599	ENST00000400908.7	protein_coding	ClinVar	Likely benign	B/LB	No	17.48	0.0167197	0.580915	0.11187	Benign	-13.66	neutral	0.42	61
	1	8359782	8359788	8419842	8419848	GCGCTCC	G	inframe_deletion	MODERATE	RERE	ENSG00000142599	ENST00000400908.7	protein_coding	ClinVar	Likely benign	B/LB	No	17.4	0.00468347	0.666636	0.10271	Benign	-7.66	neutral	0.4	84
	1	8359794	8359795	8419854	8419855	T	TCGCTCC	inframe_insertion	MODERATE	RERE	ENSG00000142599	ENST00000400908.7	protein_coding	ClinVar	Benign	B/LB	No	12	0.0557702	0.335696	0.11528	Benign	-4.16	damaging	0.42	8
	1	8359808	8359814	8419868	8419874	GCTCCTT	G	inframe_deletion	MODERATE	RERE	ENSG00000142599	ENST00000400908.7	protein_coding	ClinVar	Benign	B/LB	No	17.93	0.0052638	0.601468	0.11876	Benign	-7.95	damaging	0.46	5
	1	8359808	8359809	8419868	8419869	G	GCTCCTT	inframe_insertion	MODERATE	RERE	ENSG00000142599	ENST00000400908.7	protein_coding	ClinVar	Benign	B/LB	No	17.23	0.00899567	0.537112	0.12689	Benign	-4.42	damaging	0.28	3
	1	8360898	8360899	8420958	8420959	T	TGTGGGGGGCCTGGGTGCTGCA	inframe_insertion	MODERATE	RERE	ENSG00000142599	ENST00000400908.7	protein_coding	DDD	likely_benign	B/LB	No	17.42	0.279229	0.589875	0.088842	Benign	-2.19	damaging	0.35	99
	1	8361046	8361058	8421106	8421118	AGGGATGCGGCGG	A	inframe_deletion	MODERATE	RERE	ENSG00000142599	ENST00000400908.7	protein_coding	ClinVar	Likely benign	B/LB	No	7.304	0.00562777	0.391191	0.091938	Benign	-2.77	damaging	0.15	86
	1	8361046	8361047	8421106	8421107	A	AGGGATGCGGCGG	inframe_insertion	MODERATE	RERE	ENSG00000142599	ENST00000400908.7	protein_coding	ClinVar	Benign	B/LB	No	14.36	0.409762	0.159659	0.11074	Benign	-0.78	damaging	0.46	26
	1	8656247	8656248	8716306	8716307	T	TCGGTCC	inframe_insertion	MODERATE	RERE	ENSG00000142599	ENST00000400908.7	protein_coding	ClinVar	Benign	B/LB	No	19.08	0.0330999	0.459441	0.090926	Benign	-2.03	neutral	0.44	4
	1	8656262	8656268	8716321	8716327	CTCTTTG	C	inframe_deletion	MODERATE	RERE	ENSG00000142599	ENST00000337907.7	protein_coding	gnomAD	likely benign	B/LB	No	19.46	0.268333	0.615081	0.1253	Benign	-3.27	damaging	0.39	2
	1	10639083	10639089	10699140	10699146	CTCGTCG	C	inframe_deletion	MODERATE	CASZ1	ENSG00000130940	ENST00000377022.8	protein_coding	gnomAD	likely benign	B/LB	No	19.13	0.0101826	0.281936	0.15473	Benign	-1.46	damaging	0.02	1
	1	10639086	10639098	10699143	10699155	GTCGTCGTCGTCC	G	inframe_deletion	MODERATE	CASZ1	ENSG00000130940	ENST00000377022.8	protein_coding	ClinVar	Likely benign	B/LB	No	19.12	0.0178618	0.206856	0.20127	Benign	-1.87	damaging	0.04	8
	1	10639131	10639137	10699188	10699194	GTCGTCC	G	inframe_deletion	MODERATE	CASZ1	ENSG00000130940	ENST00000377022.8	protein_coding	ClinVar	Likely benign	B/LB	No	18.77	0.00797526	0.430167	0.17538	Benign	-1.47	neutral	0.02	9
	1	11130622	11130623	11190679	11190680	G	GGTGGTGGCAGTGGCGGCC	inframe_insertion	MODERATE	MTOR	ENSG00000198793	ENST00000361445.9	protein_coding	ClinVar	Benign	B/LB	No	11.66	0.0177397	0.189207	0.21354	Benign	-5.54	neutral	0.68	100
	1	11130640	11130652	11190697	11190709	CGTGGTGGCGGCA	C	inframe_deletion	MODERATE	MTOR	ENSG00000198793	ENST00000361445.9	protein_coding	ClinVar	Benign	B/LB	No	15.58	0.00402297	0.928474	0.22352	Benign	1.62	neutral	0.65	31
	1	11130694	11130697	11190751	11190754	TTTC	T	inframe_deletion	MODERATE	MTOR	ENSG00000198793	ENST00000361445.9	protein_coding	ClinVar	Likely benign	B/LB	No	21	0.151298	0.963396	0.20283	Benign	-0.95	neutral	0.91	85
	1	11248043	11248046	11308100	11308103	TGTC	T	inframe_deletion	MODERATE	MTOR	ENSG00000198793	ENST00000361445.9	protein_coding	DDD	likely_benign	B/LB	No	19.93	0.768809	0.980096	0.30571	Deleterious	-5.13	damaging	0.96	72
	1	11650722	11650725	11710779	11710782	CGCG	C	inframe_deletion	MODERATE	FBXO2	ENSG00000116661	ENST00000354287.5	protein_coding	gnomAD	likely benign	B/LB	No	12.33	0.00345148	0.045437	0.29337	Benign	0	neutral	0.05	5
	1	11792316	11792319	11852373	11852376	ACTT	A	inframe_deletion	MODERATE	MTHFR	ENSG00000177000	ENST00000376590.9	protein_coding	ClinVar	Pathogenic	P/LP	No	19.93	0.695335	0.984391	0.57237	Deleterious	-1.64	damaging	0.97	90
	1	11796306	11796309	11856363	11856366	GTGA	G	inframe_deletion	MODERATE	MTHFR	ENSG00000177000	ENST00000376590.9	protein_coding	ClinVar	Pathogenic	P/LP	No	18.55	0.716784	0.974553	0.48421	Deleterious	-13.25	damaging	1	90
	1	11801333	11801334	11861390	11861391	A	AGGGTCACCTGCTGGGTGCCAGGTCACGTCTATGTAGAGG	inframe_insertion	MODERATE	MTHFR	ENSG00000177000	ENST00000376590.9	protein_coding	ClinVar	Pathogenic	P/LP	No	20.6	0.0111427	0.640463	0.42684	Deleterious	-15.9	damaging	0.97	97
	1	11966257	11966260	12026314	12026317	AAGG	A	inframe_deletion	MODERATE	PLOD1	ENSG00000083444	ENST00000196061.5	protein_coding	ClinVar	Pathogenic	P/LP	No	22.2	0.425619	0.985967	0.58559	Deleterious	-13.11	damaging	0.9	94
	1	13778626	13778627	14105121	14105122	T	TGAA	inframe_insertion	MODERATE	PRDM2	ENSG00000116731	ENST00000235372.11	protein_coding	gnomAD	likely benign	B/LB	No	13.97	0.000192776	0.242654	0.09505	Benign	0.09	neutral	0.22	4
	1	13779899	13779900	14106394	14106395	A	ACTC	inframe_insertion	MODERATE	PRDM2	ENSG00000116731	ENST00000413440.5	protein_coding	ClinVar	Benign	B/LB	No	14.9	0.322037	0.940651	0.15429	Benign	3.08	damaging	0.41	0
	1	15445687	15445711	15772182	15772206	AACACCCGCAAGAAGCCGGTAGTCT	A	inframe_deletion	MODERATE	CTRC	ENSG00000162438	ENST00000375949.5	protein_coding	ClinVar	Pathogenic	P/LP	No	18.03	0.968375	0.996707	0.81177	Deleterious	-35.64	damaging	0.56	76
	1	16986885	16986888	17313380	17313383	GAGA	G	inframe_deletion	MODERATE	ATP13A2	ENSG00000159363	ENST00000326735.13	protein_coding	ClinVar	Pathogenic	P/LP	No	20.4	0.410374	0.950326	0.8307	Deleterious	-13.07	damaging	0.96	94
	1	17044821	17044830	17371316	17371325	CATCGATAGA	C	inframe_deletion	MODERATE	SDHB	ENSG00000117118	ENST00000375499.8	protein_coding	ClinVar	Likely pathogenic	P/LP	No	20.3	0.98532	0.971183	0.8288	Deleterious	NA	damaging	0.83	93
	1	20553774	20553775	20880267	20880268	C	CGAG	inframe_insertion	MODERATE	FAM43B	ENSG00000183114	ENST00000332947.6	protein_coding	gnomAD	likely benign	B/LB	No	20.6	0.00965262	0.374181	0.32318	Benign	0.51	neutral	0.05	0
	1	20650541	20650542	20977034	20977035	C	CCAA	inframe_insertion	MODERATE	PINK1	ENSG00000158828	ENST00000321556.5	protein_coding	ClinVar	Pathogenic	P/LP	No	16.71	0.0221798	0.959017	0.4744	Deleterious	-5.81	damaging	0.88	89
	1	21176231	21176240	21502724	21502733	TGCCGCCGCC	T	inframe_deletion	MODERATE	EIF4G3	ENSG00000075151	ENST00000634879.2	protein_coding	gnomAD	likely benign	B/LB	No	14.65	0.000354147	0.0508286	0.29272	NA	-0.46	NA	0	5
	1	21474942	21474951	21801435	21801444	TGTCTCCCAG	T	inframe_deletion	MODERATE	NBPF3	ENSG00000142794	ENST00000318249.10	protein_coding	gnomAD	likely benign	B/LB	No	3.684	0.00356762	0.000204555	0.10197	NA	-14.43	neutral	0.12	23
	1	21573779	21573782	21900272	21900275	GCTT	G	inframe_deletion	MODERATE	ALPL	ENSG00000162551	ENST00000374840.8	protein_coding	ClinVar	Pathogenic/Likely pathogenic	P/LP	No	22.3	0.969007	0.94591	0.54986	Deleterious	-14.07	damaging	1	81
	1	21575831	21575834	21902324	21902327	ACCT	A	inframe_deletion	MODERATE	ALPL	ENSG00000162551	ENST00000374840.8	protein_coding	ClinVar	Pathogenic	P/LP	No	18.43	0.0238531	0.990061	0.43531	Deleterious	-5.88	damaging	0.97	91
	1	23695878	23695881	24022368	24022371	AGAG	A	inframe_deletion	MODERATE	RPL11	ENSG00000142676	ENST00000643754.2	protein_coding	ClinVar	Pathogenic	P/LP	No	22.5	0.358494	0.980158	0.50936	Deleterious	-11.43	damaging	0.98	100
	1	25809104	25809105	26135595	26135596	G	GCCT	inframe_insertion	MODERATE	SELENON	ENSG00000162430	ENST00000361547.7	protein_coding	ClinVar	Likely pathogenic	P/LP	No	20.9	0.00342084	0.923282	NA	Deleterious	-5.84	damaging	0.95	89
	1	26282316	26282328	26608807	26608819	TGGGTCCAGGACA	T	inframe_deletion	MODERATE	UBXN11	ENSG00000158062	ENST00000314675.11	protein_coding	gnomAD	likely benign	B/LB	No	5.336	0.000754108	0.00152853	0.14988	Benign	-0.02	neutral	0.17	11
	1	26282338	26282374	26608829	26608865	GCCGGGACCGGGACCGGGACTGGGGCCGGGACCGGGA	G	inframe_deletion	MODERATE	UBXN11	ENSG00000158062	ENST00000314675.11	protein_coding	gnomAD	likely benign	B/LB	No	4.039	0.000211529	0.0247674	0.11144	Benign	-0.7	neutral	0.08	33
	1	26282362	26282374	26608853	26608865	GCCGGGACCGGGA	G	inframe_deletion	MODERATE	UBXN11	ENSG00000158062	ENST00000314675.11	protein_coding	gnomAD	likely benign	B/LB	No	4.952	0.000906714	0.0255241	0.10617	Benign	-0.25	damaging	0.09	94
	1	26346647	26346648	26673138	26673139	G	GCCT	inframe_insertion	MODERATE	CRYBG2	ENSG00000176092	ENST00000475866.3	protein_coding	gnomAD	likely benign	B/LB	No	14.11	0.0021068	0.784478	0.25247	NA	-6.07	damaging	0	6
	1	26696448	26696451	27022939	27022942	CCCG	C	inframe_deletion	MODERATE	ARID1A	ENSG00000117713	ENST00000324856.13	protein_coding	ClinVar	Likely benign	B/LB	No	15.87	0.148707	0.322464	0.16203	Benign	0.42	damaging	0.15	79
	1	26696516	26696517	27023007	27023008	A	AGGC	inframe_insertion	MODERATE	ARID1A	ENSG00000117713	ENST00000324856.13	protein_coding	ClinVar	Benign/Likely benign	B/LB	No	19.06	0.00249273	0.207595	0.14446	Benign	-0.42	damaging	0.28	0
	1	26696649	26696650	27023140	27023141	T	TGGCGGCGGCGGCGGAGCC	inframe_insertion	MODERATE	ARID1A	ENSG00000117713	ENST00000324856.13	protein_coding	ClinVar	Likely benign	B/LB	No	18.16	0.0421153	0.194062	0.13922	Benign	-1.08	neutral	0.35	98
	1	26696653	26696671	27023144	27023162	GGCGGCGGCGGAGCCGGCA	G	inframe_deletion	MODERATE	ARID1A	ENSG00000117713	ENST00000324856.13	protein_coding	DDD	benign	B/LB	No	20.6	0.127387	0.618173	0.13942	Deleterious	0.73	neutral	0.3	74
	1	26697129	26697130	27023620	27023621	C	CGCG	inframe_insertion	MODERATE	ARID1A	ENSG00000117713	ENST00000324856.13	protein_coding	DDD	likely_benign	B/LB	No	19.56	0.00504678	0.339688	0.13639	Benign	0.23	damaging	0.39	28
	1	26697129	26697132	27023620	27023623	CGCG	C	inframe_deletion	MODERATE	ARID1A	ENSG00000117713	ENST00000324856.13	protein_coding	DDD	likely_benign	B/LB	No	18.87	0.00810424	0.469799	0.12651	Benign	0.39	damaging	0.38	98
	1	26697249	26697255	27023740	27023746	CGGCGGG	C	inframe_deletion	MODERATE	ARID1A	ENSG00000117713	ENST00000324856.13	protein_coding	DDD	likely_benign	B/LB	Yes	19.27	0.0347425	0.278389	0.14427	Benign	-0.63	neutral	0.44	98
	1	26697417	26697432	27023908	27023923	GGCTGCGGCGGCGGCA	G	inframe_deletion	MODERATE	ARID1A	ENSG00000117713	ENST00000324856.13	protein_coding	ClinVar	Likely benign	B/LB	No	19.76	0.00744057	0.369375	0.1729	Benign	1.96	neutral	0.37	27
	1	26697420	26697438	27023911	27023929	TGCGGCGGCGGCAGCTGCG	T	inframe_deletion	MODERATE	ARID1A	ENSG00000117713	ENST00000324856.13	protein_coding	DDD	likely_benign	B/LB	Yes	19.72	0.011662	0.721497	0.17191	Benign	2.85	neutral	0.27	98
	1	26773690	26773691	27100181	27100182	C	CGCAGCA	inframe_insertion	MODERATE	ARID1A	ENSG00000117713	ENST00000324856.13	protein_coding	ClinVar	Likely benign	B/LB	No	15.15	0.0059107	0.373667	0.16726	Benign	-0.95	damaging	0.58	59
	1	26773690	26773691	27100181	27100182	C	CGCA	inframe_insertion	MODERATE	ARID1A	ENSG00000117713	ENST00000324856.13	protein_coding	ClinVar	Benign/Likely benign	B/LB	No	15.23	0.00289172	0.397509	0.16747	Benign	-0.43	damaging	0.58	2
	1	26773690	26773693	27100181	27100184	CGCA	C	inframe_deletion	MODERATE	ARID1A	ENSG00000117713	ENST00000324856.13	protein_coding	ClinVar	Benign	B/LB	No	13.52	0.0173896	0.469014	0.14319	Benign	-0.07	damaging	0.57	82
	1	26779873	26779874	27106364	27106365	C	CATTTGT	inframe_insertion	MODERATE	ARID1A	ENSG00000117713	ENST00000324856.13	protein_coding	ClinVar	Likely pathogenic	P/LP	No	19.21	0.0913539	0.965634	0.24216	Deleterious	-10.84	damaging	1	98
	1	26780694	26780697	27107185	27107188	TTGA	T	inframe_deletion	MODERATE	ARID1A	ENSG00000117713	ENST00000324856.13	protein_coding	ClinVar	Likely benign	B/LB	No	18.79	0.559785	0.989228	0.30428	NA	-10.29	damaging	0.94	98
	1	27102395	27102398	27428886	27428889	CGGT	C	inframe_deletion	MODERATE	SLC9A1	ENSG00000090020	ENST00000263980.8	protein_coding	ClinVar	Benign	B/LB	No	20.4	0.110951	0.989313	0.58469	Benign	-1.89	neutral	0.89	28
	1	27548863	27548881	27875374	27875392	CGGCAGAGGCTGCAGAGGT	C	inframe_deletion	MODERATE	AHDC1	ENSG00000126705	ENST00000673934.1	protein_coding	DDD	likely_benign	B/LB	No	17.13	0.465081	0.824235	0.37465	Deleterious	1.09	neutral	0.17	99
	1	27548873	27548882	27875384	27875393	TGCAGAGGTG	T	inframe_deletion	MODERATE	AHDC1	ENSG00000126705	ENST00000673934.1	protein_coding	ClinVar	Benign	B/LB	No	16.72	0.898639	0.820636	0.37248	Benign	0.6	neutral	0.04	50
	1	27549006	27549009	27875517	27875520	AAGG	A	inframe_deletion	MODERATE	AHDC1	ENSG00000126705	ENST00000374011.6	protein_coding	gnomAD	likely benign	B/LB	No	18.47	0.422075	0.927435	0.3925	Benign	-2.77	damaging	0.07	1
	1	27960096	27960099	28286607	28286610	CCTT	C	inframe_deletion	MODERATE	XKR8	ENSG00000158156	ENST00000373884.6	protein_coding	gnomAD	likely benign	B/LB	No	15.34	0.0273923	0.446633	0.37665	Benign	-0.33	neutral	0.02	0
	1	30908527	30908539	31381374	31381386	CCCGGCCCCGGCG	C	inframe_deletion	MODERATE	SDC3	ENSG00000162512	ENST00000339394.7	protein_coding	gnomAD	likely benign	B/LB	No	13.27	0.00580712	0.00398174	0.13259	Benign	-1.37	neutral	0.26	12
	1	32806522	32806534	33272123	33272135	TCCACCTGCTTTA	T	inframe_deletion	HIGH	YARS1	ENSG00000134684	ENST00000373477.9	protein_coding	ClinVar	Pathogenic	P/LP	No	21	0.12725	0.99516	0.38062	Deleterious	-29.68	damaging	0.99	98
	1	34785182	34785185	35250783	35250786	CATT	C	inframe_deletion	HIGH	GJB3	ENSG00000188910	ENST00000373366.3	protein_coding	ClinVar	Pathogenic	P/LP	No	19.09	0.047078	0.980584	0.83175	Deleterious	-8.09	neutral	0.92	92
	1	35114681	35114684	35580282	35580285	GATA	G	inframe_deletion	MODERATE	ZMYM1	ENSG00000197056	ENST00000650449.1	protein_coding	gnomAD	likely benign	B/LB	No	12.85	0.319479	0.0842682	0.23964	Benign	-2.95	damaging	0.06	5
	1	35738058	35738061	36203659	36203662	TTTC	T	inframe_deletion	MODERATE	CLSPN	ENSG00000092853	ENST00000318121.8	protein_coding	gnomAD	likely benign	B/LB	No	16.76	0.405333	0.704479	0.11722	Benign	-3.44	damaging	0.24	4
	1	36092463	36092466	36558064	36558067	AGAT	A	inframe_deletion	MODERATE	ADPRS	ENSG00000116863	ENST00000373178.5	protein_coding	ClinVar	Likely pathogenic	P/LP	No	21.1	0.239141	0.973014	0.29743	Deleterious	NA	damaging	0.24	95
	1	36178099	36178102	36643700	36643703	GAGA	G	inframe_deletion	MODERATE	MAP7D1	ENSG00000116871	ENST00000373151.6	protein_coding	gnomAD	likely benign	B/LB	No	14.73	0.0441711	0.797031	0.10083	Benign	-2.75	neutral	0.03	1
	1	39958673	39958676	40424345	40424348	AGTT	A	inframe_deletion	MODERATE	MFSD2A	ENSG00000168389	ENST00000372809.5	protein_coding	ClinVar	Pathogenic	P/LP	No	6.109	0.000910728	0.0231118	0.433	Deleterious	0.54	damaging	0.34	96
	1	40092149	40092152	40557821	40557824	CAAG	C	inframe_deletion	MODERATE	PPT1	ENSG00000131238	ENST00000642050.2	protein_coding	ClinVar	Likely pathogenic	P/LP	No	18.99	0.988482	0.778332	0.40371	Deleterious	-12.09	damaging	1	92
	1	40784274	40784275	41249946	41249947	C	CCGGGCTCCGGCT	inframe_insertion	MODERATE	KCNQ4	ENSG00000117013	ENST00000347132.10	protein_coding	ClinVar	Likely benign	B/LB	No	20.2	0.0102296	0.31699	0.11814	Benign	-1.56	damaging	0.17	96
	1	40784351	40784360	41250023	41250032	GGTCTACAAC	G	inframe_deletion	MODERATE	KCNQ4	ENSG00000117013	ENST00000347132.10	protein_coding	ClinVar	Pathogenic	P/LP	No	22.3	0.00271781	0.897891	0.3235	Deleterious	-17.62	neutral	0.77	97
	1	40819438	40819441	41285110	41285113	TCTC	T	inframe_deletion	MODERATE	KCNQ4	ENSG00000117013	ENST00000347132.10	protein_coding	ClinVar	Likely pathogenic	P/LP	No	17.86	0.870151	0.993792	0.26669	Deleterious	-10.33	damaging	0.98	94
	1	42456883	42456898	42922554	42922569	GCCTTCGGGCCCAGCC	G	inframe_deletion	MODERATE	PPCS	ENSG00000127125	ENST00000372561.4	protein_coding	ClinVar	Pathogenic	P/LP	No	19.22	0.394591	0.724126	0.215	Deleterious	-1.11	damaging	0.71	96
	1	42927211	42927214	43392882	43392885	AGAT	A	inframe_deletion	MODERATE	SLC2A1	ENSG00000117394	ENST00000426263.10	protein_coding	ClinVar	Pathogenic	P/LP	No	19.71	0.977127	0.952994	0.79731	Deleterious	-10.88	damaging	0.95	100
	1	42927683	42927684	43393354	43393355	A	ACTC	inframe_insertion	MODERATE	SLC2A1	ENSG00000117394	ENST00000426263.10	protein_coding	ClinVar	Likely pathogenic	P/LP	No	19.79	0.321203	0.999991	0.76903	Deleterious	-9.38	damaging	1	100
	1	42929604	42929616	43395275	43395287	CAGACAGCTGCTG	C	inframe_deletion	MODERATE	SLC2A1	ENSG00000117394	ENST00000426263.10	protein_coding	ClinVar	Pathogenic	P/LP	No	22.3	0.992483	0.98627	0.8364	Deleterious	-28.12	damaging	0.99	100
	1	42929922	42929931	43395593	43395602	ACTCTCGGGG	A	inframe_deletion	MODERATE	SLC2A1	ENSG00000117394	ENST00000426263.10	protein_coding	ClinVar	Likely pathogenic	P/LP	No	22	0.988621	0.999995	0.73821	Deleterious	-26.34	damaging	0.96	100
	1	42930634	42930637	43396305	43396308	TGAG	T	inframe_deletion	MODERATE	SLC2A1	ENSG00000117394	ENST00000426263.10	protein_coding	DDD	pathogenic	P/LP	No	21.1	0.986566	0.984461	0.83129	Deleterious	-13.16	damaging	0.98	100
	1	44140275	44140359	44605947	44606031	TAGTGGAGGTCATCACTTGCTCTCCACAGAGGTTCTGGTTACCAGTGGAGGTCGTCATCTGCCCTCCACAGAGGGCTTGGTTACC	T	inframe_deletion	MODERATE	KLF18	ENSG00000283039	ENST00000634670.1	protein_coding	gnomAD	likely benign	B/LB	No	2.049	0.000614241	0.0051601	0.27187	NA	NA	NA	0.18	7
	1	45331218	45331221	45796890	45796893	TTCC	T	inframe_deletion	MODERATE	MUTYH	ENSG00000132781	ENST00000456914.7	protein_coding	ClinVar	Pathogenic	P/LP	No	16.51	0.967455	0.954783	0.34109	Deleterious	-7.78	damaging	0.72	81
	1	45333100	45333101	45798772	45798773	C	CATCCAT	inframe_insertion	MODERATE	MUTYH	ENSG00000132781	ENST00000456914.7	protein_coding	ClinVar	Pathogenic/Likely pathogenic	P/LP	No	17.21	0.0277628	0.941935	0.42849	Deleterious	-10.06	damaging	1	93
	1	45508316	45508319	45973988	45973991	TTAC	T	inframe_deletion	MODERATE	MMACHC	ENSG00000132763	ENST00000401061.9	protein_coding	ClinVar	Pathogenic/Likely pathogenic	P/LP	No	19.37	0.989613	0.922324	0.52475	Deleterious	-13.38	damaging	0.92	88
	1	45509021	45509024	45974693	45974696	CAGA	C	inframe_deletion	MODERATE	MMACHC	ENSG00000132763	ENST00000401061.9	protein_coding	ClinVar	Pathogenic	P/LP	No	20.5	0.889324	0.975022	0.42906	Deleterious	-10.8	neutral	0.83	77
	1	45509152	45509179	45974824	45974851	TCCCAGCAGAGCCCGGAGCTGGCTCAGC	T	inframe_deletion	MODERATE	MMACHC	ENSG00000132763	ENST00000401061.9	protein_coding	ClinVar	Likely pathogenic	P/LP	No	17.98	0.286992	0.320548	0.3223	Deleterious	-1.42	neutral	0.23	98
	1	54139645	54139646	54605318	54605319	T	TGGG	inframe_insertion	MODERATE	CDCP2	ENSG00000157211	ENST00000371330.1	protein_coding	gnomAD	likely benign	B/LB	No	2.805	0.00223369	0.00214071	0.41859	Benign	-0.54	damaging	0.05	3
	1	54759053	54759056	55224726	55224729	CTCT	C	inframe_deletion	MODERATE	PARS2	ENSG00000162396	ENST00000371279.4	protein_coding	ClinVar	Benign	B/LB	No	6.144	0.00799573	0.183146	0.47511	Benign	0.05	damaging	0.08	9
	1	55039878	55039887	55505551	55505560	CACTGCTGCT	C	inframe_deletion	MODERATE	PCSK9	ENSG00000169174	ENST00000302118.5	protein_coding	ClinVar	Likely benign	B/LB	No	14.18	0.00864272	0.0172372	0.44983	Benign	-0.52	neutral	0.29	99
	1	55039878	55039881	55505551	55505554	CACT	C	inframe_deletion	MODERATE	PCSK9	ENSG00000169174	ENST00000302118.5	protein_coding	ClinVar	Likely benign	B/LB	No	7.462	0.00276863	0.00815422	0.44024	Benign	-0.16	neutral	0.28	93
	1	55039879	55039885	55505552	55505558	ACTGCTG	A	inframe_deletion	MODERATE	PCSK9	ENSG00000169174	ENST00000302118.5	protein_coding	ClinVar	Likely benign	B/LB	No	9.587	0.00693849	0.00945942	0.44073	Benign	-0.65	neutral	0.34	93
	1	55039879	55039880	55505552	55505553	A	ACTG	inframe_insertion	MODERATE	PCSK9	ENSG00000169174	ENST00000302118.5	protein_coding	ClinVar	Benign/Likely benign	B/LB	No	7.93	0.00904886	0.00915249	0.43923	Benign	1.11	neutral	0.43	3
	1	55039930	55039931	55505603	55505604	G	GGAGGAC	inframe_insertion	MODERATE	PCSK9	ENSG00000169174	ENST00000302118.5	protein_coding	ClinVar	Likely benign	B/LB	No	15.1	0.00106155	0.017003	0.43532	Benign	-0.79	damaging	0.51	94
	1	55214867	55214868	55680540	55680541	G	GGCC	inframe_insertion	MODERATE	USP24	ENSG00000162402	ENST00000294383.7	protein_coding	gnomAD	likely benign	B/LB	No	18.02	0.000960464	0.0799062	0.19794	Benign	-0.21	neutral	0.11	2
	1	62206717	62206718	62672389	62672390	T	TAACAGA	inframe_insertion	MODERATE	L1TD1	ENSG00000240563	ENST00000498273.2	protein_coding	gnomAD	likely benign	B/LB	No	0.955	0.00735284	0.00212767	0.22277	Benign	-1.62	damaging	0.05	9
	1	63323312	63323324	63788983	63788995	CGGCCGGAGCCGG	C	inframe_deletion	MODERATE	FOXD3	ENSG00000187140	ENST00000371116.4	protein_coding	gnomAD	likely benign	B/LB	No	14.45	0.334248	0.245449	0.4854	Benign	1.54	neutral	0.04	2
	1	63414136	63414139	63879807	63879810	TTAA	T	inframe_deletion	MODERATE	ALG6	ENSG00000088035	ENST00000263440.6	protein_coding	ClinVar	Pathogenic	P/LP	No	15.89	0.0101878	0.70551	0.39679	Deleterious	-2.31	damaging	0.91	81
	1	68431069	68431072	68896752	68896755	ATCT	A	inframe_deletion	MODERATE	RPE65	ENSG00000116745	ENST00000262340.6	protein_coding	ClinVar	Likely pathogenic	P/LP	No	19.9	0.22134	0.96611	0.78384	Benign	-11.24	damaging	0.93	81
	1	68438946	68438947	68904629	68904630	T	TCCA	inframe_insertion	MODERATE	RPE65	ENSG00000116745	ENST00000262340.6	protein_coding	ClinVar	Likely pathogenic	P/LP	No	19.84	0.273734	0.958705	0.81871	Deleterious	-3.68	damaging	1	75
	1	68446763	68446769	68912446	68912452	TTGCCCA	T	inframe_deletion	MODERATE	RPE65	ENSG00000116745	ENST00000262340.6	protein_coding	ClinVar	Likely pathogenic	P/LP	No	20.6	0.554592	0.995745	0.86709	Deleterious	NA	damaging	0.99	81
	1	75733582	75733588	76199267	76199273	ATGGATG	A	inframe_deletion	MODERATE	ACADM	ENSG00000117054	ENST00000370841.9	protein_coding	ClinVar	Pathogenic	P/LP	No	20.9	0.671294	0.98286	0.87409	Deleterious	-22.73	damaging	0.99	91
	1	75734798	75734801	76200483	76200486	CTAT	C	inframe_deletion	MODERATE	ACADM	ENSG00000117054	ENST00000370841.9	protein_coding	ClinVar	Pathogenic	P/LP	No	19.89	0.255306	0.921362	0.85104	Deleterious	-10.55	damaging	1	91
	1	77558660	77558661	78024345	78024346	C	CTAT	inframe_insertion	MODERATE	AK5	ENSG00000154027	ENST00000354567.7	protein_coding	ClinVar	Benign	B/LB	No	18.18	0.0308093	0.939859	0.11477	Benign	-0.51	damaging	0.06	46
	1	84574315	84574316	85039998	85039999	C	CGCAGCGCCA	inframe_insertion	MODERATE	CTBS	ENSG00000117151	ENST00000370630.6	protein_coding	gnomAD	likely benign	B/LB	No	7.265	0.129173	0.0110419	0.37839	Benign	-0.28	damaging	0.46	15
	1	88784798	88784801	89250481	89250484	ATCT	A	inframe_deletion	MODERATE	PKN2	ENSG00000065243	ENST00000370521.8	protein_coding	gnomAD	likely benign	B/LB	No	20.1	0.807753	0.983923	0.14857	Benign	-2.9	damaging	0.95	1
	1	92074651	92074652	92540208	92540209	C	CCAT	inframe_insertion	MODERATE	SETSIP	ENSG00000230667	ENST00000596516.2	protein_coding	gnomAD	likely benign	B/LB	No	2.144	9.13e-06	0.00674317	0.37496	NA	NA	neutral	0.04	6
	1	92266451	92266454	92732008	92732011	CTTG	C	inframe_deletion	MODERATE	GLMN	ENSG00000174842	ENST00000370360.8	protein_coding	DDD	pathogenic	P/LP	No	19.57	0.955577	0.916569	0.43739	Deleterious	-9.22	damaging	0.88	84
	1	92271553	92271554	92737110	92737111	T	TTTC	inframe_insertion	MODERATE	GLMN	ENSG00000174842	ENST00000370360.8	protein_coding	DDD	likely_benign	B/LB	No	13.63	0.00758305	0.80188	0.40788	Benign	-1.33	damaging	0.78	81
	1	92288987	92288990	92754544	92754547	AAGG	A	inframe_deletion	MODERATE	GLMN	ENSG00000174842	ENST00000370360.8	protein_coding	DDD	likely_benign	B/LB	No	18.26	0.0224	0.988776	0.44381	Deleterious	-11.87	damaging	0.97	71
	1	94007726	94007727	94473282	94473283	C	CAGG	inframe_insertion	MODERATE	ABCA4	ENSG00000198691	ENST00000370225.4	protein_coding	ClinVar	Pathogenic	P/LP	No	21.4	0.737028	0.930802	0.41567	Deleterious	-9.32	damaging	0.98	91
	1	94019719	94019734	94485275	94485290	TCACGCAGATGGCAAC	T	inframe_deletion	MODERATE	ABCA4	ENSG00000198691	ENST00000370225.4	protein_coding	ClinVar	Pathogenic	P/LP	No	20.5	0.780376	0.994626	0.45575	Deleterious	-29.78	damaging	1	94
	1	94030997	94031000	94496553	94496556	TGAA	T	inframe_deletion	MODERATE	ABCA4	ENSG00000198691	ENST00000370225.4	protein_coding	ClinVar	Pathogenic	P/LP	No	20.2	0.780297	0.957027	0.5271	Deleterious	-11.17	damaging	0.97	94
	1	94041279	94041282	94506835	94506838	AAGC	A	inframe_deletion	MODERATE	ABCA4	ENSG00000198691	ENST00000370225.4	protein_coding	ClinVar	Pathogenic	P/LP	No	17.81	0.872021	0.967648	0.90915	Deleterious	-10.41	damaging	0.92	94
	1	99891631	99891637	100357187	100357193	TCTTCTA	T	inframe_deletion	MODERATE	AGL	ENSG00000162688	ENST00000361915.8	protein_coding	ClinVar	Likely pathogenic	P/LP	No	19.06	0.960266	0.996104	0.76868	Deleterious	-7.29	damaging	1	89
	1	100152449	100152452	100618005	100618008	CTCT	C	inframe_deletion	MODERATE	LRRC39	ENSG00000122477	ENST00000370137.6	protein_coding	gnomAD	likely benign	B/LB	No	19.35	0.713306	0.972181	0.19877	Benign	-4.19	neutral	0.46	0
	1	102913659	102913671	103379215	103379227	TCACCCTTGTCAC	T	inframe_deletion	MODERATE	COL11A1	ENSG00000060718	ENST00000370096.9	protein_coding	ClinVar	Likely pathogenic	P/LP	No	21.2	0.979256	0.993049	0.37332	Deleterious	-23.62	neutral	0.84	99
	1	102987649	102987650	103453205	103453206	C	CCTT	inframe_insertion	MODERATE	COL11A1	ENSG00000060718	ENST00000370096.9	protein_coding	ClinVar	Likely pathogenic	P/LP	No	20.9	0.440409	0.995688	0.31377	Deleterious	-8.44	neutral	0.91	96
	1	103004636	103004645	103470192	103470201	GGAGGACCTT	G	inframe_deletion	MODERATE	COL11A1	ENSG00000060718	ENST00000370096.9	protein_coding	ClinVar	Likely pathogenic	P/LP	No	21.5	0.202156	0.911744	0.1986	Deleterious	-16.71	neutral	0.78	99
	1	108161236	108161239	108703858	108703861	TAAG	T	inframe_deletion	MODERATE	SLC25A24	ENSG00000085491	ENST00000565488.6	protein_coding	DDD	likely_benign	B/LB	No	20.3	0.45097	0.989801	0.68343	Deleterious	-13.41	damaging	0.71	82
	1	108922534	108922537	109465156	109465159	TCAA	T	inframe_deletion	MODERATE	GPSM2	ENSG00000121957	ENST00000264126.9	protein_coding	ClinVar	Benign/Likely benign	B/LB	No	15.17	0.000874709	0.0796643	0.30663	Benign	-0.55	neutral	0.4	18
	1	108922543	108922546	109465165	109465168	ACTT	A	inframe_deletion	MODERATE	GPSM2	ENSG00000121957	ENST00000264126.9	protein_coding	ClinVar	Benign/Likely benign	B/LB	No	14.43	0.02399	0.30838	0.30953	Benign	-1	neutral	0.28	0
	1	109250113	109250114	109792735	109792736	A	ACGC	inframe_insertion	MODERATE	CELSR2	ENSG00000143126	ENST00000271332.4	protein_coding	ClinVar	Benign	B/LB	No	13.92	0.00487681	0.0315221	0.23692	Benign	-0.41	damaging	0.25	0
	1	109272915	109272916	109815537	109815538	T	TGAGGAGGAAGAA	inframe_insertion	MODERATE	CELSR2	ENSG00000143126	ENST00000271332.4	protein_coding	ClinVar	Likely pathogenic	P/LP	No	19.61	0.00900634	0.366702	0.29913	Deleterious	-2.95	neutral	0.18	98
	1	111124855	111124864	111667477	111667486	TATAACGAAC	T	inframe_deletion	HIGH	DRAM2	ENSG00000156171	ENST00000484310.6	protein_coding	ClinVar	Pathogenic	P/LP	No	21.5	0.985636	0.949618	0.58767	Deleterious	-23.37	damaging	0.94	97
	1	111131488	111131491	111674110	111674113	AAGC	A	inframe_deletion	MODERATE	DRAM2	ENSG00000156171	ENST00000484310.6	protein_coding	ClinVar	Pathogenic	P/LP	No	20.5	0.592619	0.863879	0.54911	Deleterious	-7.52	damaging	0.76	97
	1	111414873	111414897	111957495	111957519	CCAGGGCTCACAGACTGATGACTCA	C	inframe_deletion	MODERATE	OVGP1	ENSG00000085465	ENST00000369732.4	protein_coding	gnomAD	likely benign	B/LB	No	4.208	0.000958996	0.00199407	0.19963	Benign	0.72	neutral	0.06	20
	1	111414879	111414903	111957501	111957525	CTCACAGACTGATGACTCACAGGGG	C	inframe_deletion	HIGH	OVGP1	ENSG00000085465	ENST00000369732.4	protein_coding	ClinVar	Benign	B/LB	No	3.493	0.000419314	0.00118365	0.20191	Benign	0.22	neutral	0.11	9
	1	111414897	111414898	111957519	111957520	A	ACAGGGGTCAGGGTCTTTTCCC	inframe_insertion	MODERATE	OVGP1	ENSG00000085465	ENST00000369732.4	protein_coding	gnomAD	likely benign	B/LB	No	1.229	0.00336588	0.0013511	0.19802	Benign	0.41	neutral	0.08	19
	1	111414925	111414970	111957547	111957592	GGGTCAGGGTCTTTTCCCCAGGGGTCACAGACTGATAACCCACAGA	G	inframe_deletion	HIGH	OVGP1	ENSG00000085465	ENST00000369732.4	protein_coding	ClinVar	Benign	B/LB	No	10.18	0.000127889	0.00267796	0.23057	Benign	-2.53	neutral	0.05	10
	1	111982044	111982047	112524666	112524669	CAGA	C	inframe_deletion	MODERATE	KCND3	ENSG00000171385	ENST00000302127.5	protein_coding	ClinVar	Pathogenic	P/LP	No	20.1	0.579029	0.982581	0.72925	Deleterious	-13.61	damaging	0.98	100
	1	112710229	112710232	113252851	113252854	CTTG	C	inframe_deletion	MODERATE	PPM1J	ENSG00000155367	ENST00000309276.10	protein_coding	gnomAD	likely benign	B/LB	No	18.69	0.181043	0.961525	0.31077	Benign	-8.64	damaging	0.07	6
	1	114713976	114713977	115256597	115256598	A	ATCC	inframe_insertion	MODERATE	NRAS	ENSG00000213281	ENST00000369535.5	protein_coding	ClinVar	Pathogenic	P/LP	No	19.77	0.082416	0.941901	0.83092	Deleterious	-8.31	damaging	1	100
	1	115701244	115701247	116243865	116243868	TTCA	T	inframe_deletion	MODERATE	CASQ2	ENSG00000118729	ENST00000261448.6	protein_coding	ClinVar	Likely benign	B/LB	No	8.443	0.09017	0.116327	0.28205	Benign	-2.74	neutral	0.34	92
	1	115701244	115701245	116243865	116243866	T	TTCA	inframe_insertion	MODERATE	CASQ2	ENSG00000118729	ENST00000261448.6	protein_coding	ClinVar	Likely benign	B/LB	No	9.282	0.0161165	0.0994995	0.086746	Benign	1.46	neutral	0.27	91
	1	146019625	146019626	145415387	145415388	G	GCCT	inframe_insertion	MODERATE	HJV	ENSG00000168509	ENST00000336751.11	protein_coding	ClinVar	Likely benign	B/LB	No	16.13	0.000286096	0.8687	0.42079	Benign	-0.8	damaging	0.17	93
	1	146994348	146994354	146465894	146465900	ATGGAAG	A	inframe_deletion	MODERATE	NBPF12	ENSG00000268043	ENST00000617931.4	protein_coding	gnomAD	likely benign	B/LB	No	4.405	0.0139695	0.000240345	0.24936	Benign	NA	damaging	0.16	92
	1	149791461	149791464	149763017	149763020	AAAG	A	inframe_deletion	MODERATE	FCGR1A	ENSG00000150337	ENST00000369168.5	protein_coding	ClinVar	Benign	B/LB	No	1.133	0.000813853	0.0168238	0.12533	Benign	-0.17	neutral	0.1	21
	1	149913635	149913638	149885187	149885190	TCTC	T	inframe_deletion	MODERATE	SV2A	ENSG00000159164	ENST00000369146.8	protein_coding	ClinVar	Likely benign	B/LB	No	14.27	0.0919734	0.980209	0.38646	Benign	-1.56	damaging	0.77	0
	1	151291201	151291202	151263677	151263678	G	GACA	inframe_insertion	MODERATE	ZNF687	ENSG00000143373	ENST00000324048.9	protein_coding	gnomAD	likely benign	B/LB	No	16.14	0.000817357	0.852045	0.15871	Benign	0.25	damaging	0.15	1
	1	151401295	151401304	151373771	151373780	CGACTTAGTA	C	inframe_deletion	MODERATE	PSMB4	ENSG00000159377	ENST00000290541.7	protein_coding	ClinVar	Pathogenic	P/LP	No	21.2	0.174003	0.999984	0.58083	Deleterious	-15.26	damaging	0.71	97
	1	151408480	151408483	151380956	151380959	TGAG	T	inframe_deletion	MODERATE	POGZ	ENSG00000143442	ENST00000271715.7	protein_coding	ClinVar	Likely benign	B/LB	No	16.64	0.0242898	0.929514	0.097642	Benign	-1.9	neutral	0.43	46
	1	151411782	151411783	151384258	151384259	T	TAGG	inframe_insertion	MODERATE	POGZ	ENSG00000143442	ENST00000491586.5	protein_coding	gnomAD	likely benign	B/LB	No	10.96	1.09e-05	0.425631	0.26194	Benign	-1.01	damaging	0.02	7
	1	151612258	151612259	151584734	151584735	T	TGGC	inframe_insertion	MODERATE	SNX27	ENSG00000143376	ENST00000458013.7	protein_coding	ClinVar	Benign	B/LB	No	21.3	0.000511898	0.609245	0.17636	Benign	-0.47	neutral	0.15	3
	1	151706246	151706247	151678722	151678723	T	TTGCTGCTGC	inframe_insertion	MODERATE	CELF3	ENSG00000159409	ENST00000290583.9	protein_coding	gnomAD	likely benign	B/LB	No	16.48	0.0645882	0.383256	0.15372	Benign	-2.86	neutral	0.08	6
	1	152111699	152111700	152084175	152084176	T	TTGCTGCTCGCGCCTCTCC	inframe_insertion	MODERATE	TCHH	ENSG00000159450	ENST00000614923.1	protein_coding	ClinVar	Benign	B/LB	No	5.304	0.00627063	0.0209217	0.091625	Benign	-0.24	neutral	0.02	89
	1	152112217	152112220	152084693	152084696	TCTC	T	inframe_deletion	MODERATE	TCHH	ENSG00000159450	ENST00000614923.1	protein_coding	gnomAD	likely benign	B/LB	No	7.184	0.00145718	0.00135571	0.096827	Benign	2.36	neutral	0.04	10
	1	152156589	152156625	152129065	152129101	GTGGTGGGAATCTCTGTCTTGTTTCTCAGACTGACCA	G	inframe_deletion	MODERATE	RPTN	ENSG00000215853	ENST00000316073.3	protein_coding	ClinVar	Benign	B/LB	No	9.968	0.143194	0.014617	0.12704	Benign	-23.94	neutral	0	5
	1	152709213	152709214	152681689	152681690	G	GGGCTGCTGTAGCTCTGGC	inframe_insertion	MODERATE	LCE4A	ENSG00000187170	ENST00000368777.1	protein_coding	gnomAD	likely benign	B/LB	No	12.75	0.00504408	0.0120692	0.16484	Benign	-1	damaging	0.05	80
	1	152910295	152910325	152882771	152882801	AGAGCAGCAGGAGGGACAGCTGAAGCACCCG	A	inframe_deletion	MODERATE	IVL	ENSG00000163207	ENST00000368764.4	protein_coding	ClinVar	Likely benign	B/LB	No	6.566	0.0210721	0.00865769	0.12279	Benign	-0.24	neutral	0.34	37
	1	152948713	152948734	152921189	152921210	TCCCCAGCAGTGCTGTCCCCCA	T	inframe_deletion	MODERATE	SPRR5	ENSG00000283227	ENST00000636302.1	protein_coding	gnomAD	likely benign	B/LB	No	9.187	0.0254843	0.0890807	0.23539	NA	NA	NA	NA	6
	1	152985344	152985368	152957820	152957844	GGAGCCCTGCCACCCCAAGGTGCCT	G	inframe_deletion	MODERATE	SPRR1A	ENSG00000169474	ENST00000368762.1	protein_coding	gnomAD	likely benign	B/LB	No	17.42	0.356645	0.225509	0.28566	Benign	-30.19	neutral	0.28	20
	1	153032465	153032537	153004941	153005013	CTGCCACCCCAAGGTGCCTGAGCCCTGCCACCCCAAAGTGCCCGAGCCCTGCCAGCCCAAGGTTCCAGAGCCA	C	inframe_deletion	MODERATE	SPRR1B	ENSG00000169469	ENST00000307098.5	protein_coding	gnomAD	likely benign	B/LB	No	16.49	0.0443221	0.487512	0.31244	Benign	-91.3	neutral	0.19	22
	1	153934802	153934803	153907278	153907279	C	CCTG	inframe_insertion	MODERATE	DENND4B	ENSG00000198837	ENST00000361217.9	protein_coding	gnomAD	likely benign	B/LB	No	4.966	0.00124914	0.0852536	0.14417	Benign	0.29	damaging	0.01	0
	1	154170678	154170681	154143154	154143157	TTTC	T	inframe_deletion	MODERATE	TPM3	ENSG00000143549	ENST00000651641.1	protein_coding	ClinVar	Pathogenic	P/LP	No	21.4	0.0861305	0.945866	0.26319	Deleterious	-12.56	damaging	0.94	80
	1	154170694	154170697	154143170	154143173	ATCT	A	inframe_deletion	MODERATE	TPM3	ENSG00000143549	ENST00000651641.1	protein_coding	ClinVar	Pathogenic	P/LP	No	22.7	0.0587994	0.989613	0.25333	Deleterious	-12.59	damaging	0.94	80
	1	154273387	154273390	154245863	154245866	GGAA	G	inframe_deletion	MODERATE	HAX1	ENSG00000143575	ENST00000328703.12	protein_coding	ClinVar	Likely benign	B/LB	No	19.89	0.00517288	0.341406	0.11622	Benign	-1.84	neutral	0.21	94
	1	154869723	154869724	154842199	154842200	G	GGCTGCTGCTGCTGCTGCTGCT	inframe_insertion	MODERATE	KCNN3	ENSG00000143603	ENST00000618040.4	protein_coding	gnomAD	likely benign	B/LB	No	18.85	0.00154768	0.0138537	0.10929	Benign	-1.07	damaging	0.13	92
	1	154869723	154869724	154842199	154842200	G	GGCTGCTGCTGCT	inframe_insertion	MODERATE	KCNN3	ENSG00000143603	ENST00000271915.9	protein_coding	ClinVar	Benign	B/LB	No	19.14	0.00145139	0.00881346	0.11	Benign	-0.81	damaging	0.13	88
	1	154869723	154869724	154842199	154842200	G	GGCTGCT	inframe_insertion	MODERATE	KCNN3	ENSG00000143603	ENST00000271915.9	protein_coding	ClinVar	Likely benign	B/LB	No	19.33	0.00117908	0.00689405	0.11069	Benign	-0.81	damaging	0.13	88
	1	154869723	154869724	154842199	154842200	G	GGCTGCTGCTGCTGCTGCT	inframe_insertion	MODERATE	KCNN3	ENSG00000143603	ENST00000271915.9	protein_coding	ClinVar	Benign/Likely benign	B/LB	No	18.95	0.00154768	0.0123303	0.10947	Benign	-0.72	damaging	0.13	93
	1	154869723	154869729	154842199	154842205	GGCTGCT	G	inframe_deletion	MODERATE	KCNN3	ENSG00000143603	ENST00000618040.4	protein_coding	gnomAD	likely benign	B/LB	No	15.67	0.000568144	0.00689405	0.099942	Benign	-0.43	damaging	0.07	86
	1	154869723	154869726	154842199	154842202	GGCT	G	inframe_deletion	MODERATE	KCNN3	ENSG00000143603	ENST00000618040.4	protein_coding	ClinVar	likely benign	B/LB	No	15.75	0.000202955	0.010187	0.10233	Benign	-0.42	damaging	0.07	85
	1	154869723	154869724	154842199	154842200	G	GGCT	inframe_insertion	MODERATE	KCNN3	ENSG00000143603	ENST00000618040.4	protein_coding	gnomAD	likely benign	B/LB	No	19.43	0.00160065	0.010187	0.11109	Benign	-0.31	damaging	0.13	81
	1	154869854	154869866	154842330	154842342	TTGCTGCTGCTGC	T	inframe_deletion	MODERATE	KCNN3	ENSG00000143603	ENST00000271915.9	protein_coding	DDD	likely_benign	B/LB	Yes	15.21	0.0973973	0.205241	0.10252	Benign	-2.42	neutral	0.17	90
	1	154990455	154990458	154962931	154962934	ACTC	A	inframe_deletion	MODERATE	FLAD1	ENSG00000160688	ENST00000292180.8	protein_coding	ClinVar	Pathogenic	P/LP	No	20.7	0.971925	0.984335	0.26728	Deleterious	-9.16	damaging	0.4	94
	1	155085169	155085181	155057645	155057657	GGGGGTGGGCCCC	G	inframe_deletion	MODERATE	EFNA3	ENSG00000143590	ENST00000368408.4	protein_coding	gnomAD	likely benign	B/LB	No	21.6	0.748406	0.951677	0.52053	Benign	2.41	neutral	0.77	8
	1	155239968	155239971	155209759	155209762	GGTA	G	inframe_deletion	MODERATE	GBA	ENSG00000177628	ENST00000368373.8	protein_coding	ClinVar	Pathogenic	P/LP	No	18.53	0.931485	0.996082	0.72844	Deleterious	-5.39	damaging	0.98	64
	1	155295550	155295553	155265341	155265344	CGAT	C	inframe_deletion	MODERATE	PKLR	ENSG00000143627	ENST00000342741.6	protein_coding	ClinVar	Likely pathogenic	P/LP	No	21.7	0.906043	0.990815	0.83837	Deleterious	-12.47	damaging	1	92
	1	155688320	155688329	155658111	155658120	GGCGGCGGCA	G	inframe_deletion	MODERATE	YY1AP1	ENSG00000163374	ENST00000368339.9	protein_coding	ClinVar	Benign	B/LB	No	19.03	0.0390517	0.204688	0.19507	Benign	2.33	damaging	0.58	46
	1	156115006	156115009	156084797	156084800	CAGG	C	inframe_deletion	MODERATE	LMNA	ENSG00000160789	ENST00000368300.9	protein_coding	ClinVar	Pathogenic	P/LP	No	22.9	0.976009	0.968658	0.39822	Deleterious	-13.04	damaging	0.93	95
	1	156115009	156115012	156084800	156084803	GAGA	G	inframe_deletion	MODERATE	LMNA	ENSG00000160789	ENST00000368300.9	protein_coding	ClinVar	Pathogenic	P/LP	No	22.8	0.992332	0.978659	0.41091	Deleterious	-12.77	damaging	0.91	95
	1	156130623	156130626	156100414	156100417	CAAG	C	inframe_deletion	MODERATE	LMNA	ENSG00000160789	ENST00000368300.9	protein_coding	ClinVar	Likely pathogenic	P/LP	No	21.9	0.990793	0.966171	0.37742	Deleterious	-10.76	damaging	0.96	95
	1	156130723	156130738	156100514	156100529	AAGCGCACGCTGGAGG	A	inframe_deletion	MODERATE	LMNA	ENSG00000160789	ENST00000368300.9	protein_coding	ClinVar	Likely pathogenic	P/LP	No	22.3	0.99715	0.999981	0.38827	Deleterious	NA	damaging	0.94	95
	1	156134508	156134511	156104299	156104302	CAGA	C	inframe_deletion	MODERATE	LMNA	ENSG00000160789	ENST00000368300.9	protein_coding	ClinVar	Pathogenic	P/LP	No	22.7	0.994555	0.976002	0.45351	Deleterious	-13.19	damaging	1	95
	1	156134942	156134945	156104733	156104736	TAAG	T	inframe_deletion	MODERATE	LMNA	ENSG00000160789	ENST00000368300.9	protein_coding	ClinVar	Pathogenic/Likely pathogenic	P/LP	No	21.9	0.998725	0.962667	0.39702	Deleterious	-9.14	damaging	0.97	95
	1	156134953	156134956	156104744	156104747	TGGA	T	inframe_deletion	MODERATE	LMNA	ENSG00000160789	ENST00000368300.9	protein_coding	ClinVar	Likely pathogenic	P/LP	No	23	0.998296	0.991347	0.45418	Deleterious	-12.72	damaging	0.98	95
	1	156135213	156135219	156105004	156105010	GAGGAAC	G	inframe_deletion	MODERATE	LMNA	ENSG00000160789	ENST00000368300.9	protein_coding	ClinVar	Pathogenic	P/LP	No	21.5	0.987698	0.980217	0.40894	Deleterious	-14.87	neutral	0.97	95
	1	156135230	156135233	156105021	156105024	TGGG	T	inframe_deletion	MODERATE	LMNA	ENSG00000160789	ENST00000368300.9	protein_coding	ClinVar	Likely pathogenic	P/LP	No	21.7	0.973988	0.983261	0.37528	Deleterious	-10	damaging	0.98	95
	1	156136073	156136088	156105864	156105879	ACATGGAGATCCACGC	A	inframe_deletion	MODERATE	LMNA	ENSG00000160789	ENST00000368300.9	protein_coding	ClinVar	Likely pathogenic	P/LP	No	22.2	0.996619	0.99684	0.5219	Deleterious	-31.11	damaging	1	95
	1	156136110	156136113	156105901	156105904	CGAG	C	inframe_deletion	MODERATE	LMNA	ENSG00000160789	ENST00000368300.9	protein_coding	ClinVar	Likely pathogenic	P/LP	No	22.7	0.995991	0.968071	0.2829	Deleterious	-12.85	damaging	0.97	95
	1	156913391	156913406	156883183	156883198	GTTCCAGGCCCGCTCT	G	inframe_deletion	MODERATE	PEAR1	ENSG00000187800	ENST00000338302.7	protein_coding	gnomAD	likely benign	B/LB	No	17.08	0.298634	0.94683	0.42086	Benign	-3.72	neutral	0.28	6
	1	158681595	158681596	158651385	158651386	G	GCAA	inframe_insertion	MODERATE	SPTA1	ENSG00000163554	ENST00000643759.2	protein_coding	ClinVar	Likely pathogenic	P/LP	No	9.494	0.00068475	0.965711	0.5844	Deleterious	-7.24	damaging	0.94	35
	1	160240083	160240095	160209873	160209885	GCTCTTCTTCCTC	G	inframe_deletion	MODERATE	DCAF8	ENSG00000132716	ENST00000368073.7	protein_coding	ClinVar	likely benign	B/LB	No	18.16	0.0128803	0.709673	0.1004	Benign	-5.44	damaging	0.13	2
	1	161307301	161307304	161277091	161277094	AAGG	A	inframe_deletion	MODERATE	MPZ	ENSG00000158887	ENST00000533357.5	protein_coding	ClinVar	Pathogenic	P/LP	No	20.7	0.997341	0.992677	0.55012	Deleterious	-9.39	damaging	0.98	100
	1	161307340	161307341	161277130	161277131	G	GAGC	inframe_insertion	MODERATE	MPZ	ENSG00000158887	ENST00000533357.5	protein_coding	ClinVar	Likely pathogenic	P/LP	No	20.5	0.896024	0.978799	0.52457	Deleterious	-9.29	damaging	0.99	96
	1	172442610	172442611	172411750	172411751	G	GTGTTAGTCACAA	inframe_insertion	HIGH	PIGC	ENSG00000135845	ENST00000344529.5	protein_coding	ClinVar	Pathogenic/Likely pathogenic	P/LP	No	23.5	0.0353365	0.667809	NA	Deleterious	NA	damaging	0	100
	1	172665641	172665725	172634781	172634865	CATGCCTCTGGAATGGGAAGACACCTATGGAATTGTCCTGCTTTCTGGAGTGAAGTATAAGAAGGGTGGCCTTGTGATCAATGAA	C	inframe_deletion	HIGH	FASLG	ENSG00000117560	ENST00000367721.3	protein_coding	ClinVar	Pathogenic	P/LP	No	17.74	0.00799587	0.98778	0.49218	Deleterious	-84.06	damaging	0.45	100
	1	173911958	173911961	173881096	173881099	AAAG	A	inframe_deletion	MODERATE	SERPINC1	ENSG00000117601	ENST00000367698.4	protein_coding	ClinVar	Pathogenic	P/LP	No	21.5	0.807296	0.970534	0.86505	Deleterious	-8.76	damaging	0.99	98
	1	173912002	173912008	173881140	173881146	CAAACTT	C	inframe_deletion	MODERATE	SERPINC1	ENSG00000117601	ENST00000367698.4	protein_coding	ClinVar	Pathogenic	P/LP	No	20.4	0.527155	0.971094	0.84798	Deleterious	-11.48	damaging	1	98
	1	179551369	179551372	179520504	179520507	ACGG	A	inframe_deletion	MODERATE	NPHS2	ENSG00000116218	ENST00000367615.9	protein_coding	ClinVar	Likely pathogenic	P/LP	No	17.69	0.0855666	0.902972	0.24964	Deleterious	-12.05	damaging	0.97	88
	1	179884747	179884748	179853882	179853883	C	CTCA	inframe_insertion	MODERATE	TOR1AIP1	ENSG00000143337	ENST00000606911.7	protein_coding	ClinVar	Benign	B/LB	No	11.93	0.000412789	0.152347	0.16654	Benign	-2.7	neutral	0.14	15
	1	180271946	180271949	180241081	180241084	CAGG	C	inframe_deletion	MODERATE	LHX4	ENSG00000121454	ENST00000263726.4	protein_coding	DDD	likely_benign	B/LB	No	20.5	0.0483091	0.993279	0.32265	Benign	-2.48	neutral	0.57	96
	1	182390823	182390826	182359958	182359961	CGTG	C	inframe_deletion	MODERATE	GLUL	ENSG00000135821	ENST00000642379.1	protein_coding	ClinVar	likely benign	B/LB	No	7.239	0.000132251	0.058824	0.26398	NA	NA	NA	NA	6
	1	183235668	183235671	183204803	183204806	TGAA	T	inframe_deletion	MODERATE	LAMC2	ENSG00000058085	ENST00000264144.5	protein_coding	ClinVar	Likely benign	B/LB	No	11.38	0.387213	0.418729	0.22346	Benign	0.61	neutral	0.83	71
	1	183533735	183533736	183502870	183502871	T	TACA	inframe_insertion	MODERATE	SMG7	ENSG00000116698	ENST00000507469.5	protein_coding	gnomAD	likely benign	B/LB	No	17.04	0.341818	0.961783	0.24722	Benign	-0.51	damaging	0.45	3
	1	183590266	183590275	183559401	183559410	AGTCCTTCTT	A	inframe_deletion	MODERATE	NCF2	ENSG00000116701	ENST00000367535.8	protein_coding	ClinVar	Pathogenic/Likely pathogenic	P/LP	No	20.5	0.991494	0.98464	0.39834	Deleterious	-19.32	damaging	0.65	95
	1	186306328	186306331	186275460	186275463	CAAG	C	inframe_deletion	MODERATE	PRG4	ENSG00000116690	ENST00000445192.7	protein_coding	gnomAD	likely benign	B/LB	No	17.78	0.11959	0.799274	0.1385	Benign	-9.07	neutral	0.34	8
	1	186307135	186307159	186276267	186276291	GGAGCCTGCACCCACCACTCCCAAA	G	inframe_deletion	MODERATE	PRG4	ENSG00000116690	ENST00000445192.7	protein_coding	ClinVar	Benign	B/LB	No	5.48	0.00747978	0.0222705	0.12636	Benign	-1.43	neutral	0.06	13
	1	186312296	186312314	186281428	186281446	ACGTGCTATAGGACCTTCT	A	inframe_deletion	HIGH	PRG4	ENSG00000116690	ENST00000445192.7	protein_coding	ClinVar	Pathogenic	P/LP	No	19.28	0.158725	0.839232	0.24135	Deleterious	-32.51	neutral	0.75	98
	1	196679670	196679673	196648800	196648803	CAGA	C	inframe_deletion	MODERATE	CFH	ENSG00000000971	ENST00000367429.9	protein_coding	ClinVar	Pathogenic	P/LP	No	14.15	0.233474	0.0446329	0.35705	Deleterious	-7.13	damaging	0.71	96
	1	197421271	197421280	197390401	197390410	AATCGCAACC	A	inframe_deletion	MODERATE	CRB1	ENSG00000134376	ENST00000367400.8	protein_coding	ClinVar	Likely pathogenic	P/LP	No	14.72	0.14409	0.991462	0.50055	Deleterious	-14.94	neutral	0.73	96
	1	197442295	197442296	197411425	197411426	A	AAGC	inframe_insertion	MODERATE	CRB1	ENSG00000134376	ENST00000638467.1	protein_coding	ClinVar	Benign/Likely benign	B/LB	No	18.6	0.174067	0.832815	0.48817	NA	1.38	damaging	NA	29
	1	200598303	200598306	200567431	200567434	CCAA	C	inframe_deletion	MODERATE	KIF14	ENSG00000118193	ENST00000367350.5	protein_coding	ClinVar	Pathogenic	P/LP	No	19.5	0.602677	0.989008	0.30106	Deleterious	-11.97	neutral	0.97	93
	1	200644457	200644460	200613585	200613588	AATT	A	inframe_deletion	MODERATE	DDX59	ENSG00000118197	ENST00000331314.11	protein_coding	ClinVar	Likely pathogenic	P/LP	No	18.89	0.632889	0.952449	0.3837	Deleterious	-8.43	damaging	0.15	92
	1	201361970	201361973	201331098	201331101	ATCT	A	inframe_deletion	MODERATE	TNNT2	ENSG00000118194	ENST00000656932.1	protein_coding	ClinVar	Pathogenic/Likely pathogenic	P/LP	No	21.2	0.989689	0.969998	0.28893	Deleterious	-10.37	damaging	0.89	97
	1	201363376	201363379	201332504	201332507	TCTC	T	inframe_deletion	MODERATE	TNNT2	ENSG00000118194	ENST00000656932.1	protein_coding	ClinVar	Pathogenic	P/LP	No	20.8	0.985683	0.948439	0.21265	Deleterious	-10.51	damaging	0.75	97
	1	201365268	201365274	201334396	201334402	ACTCATT	A	inframe_deletion	MODERATE	TNNT2	ENSG00000118194	ENST00000656932.1	protein_coding	ClinVar	Pathogenic	P/LP	No	21.1	0.462681	0.995827	0.31608	Deleterious	-14.98	damaging	0.93	97
	1	201365283	201365286	201334411	201334414	TCTC	T	inframe_deletion	MODERATE	TNNT2	ENSG00000118194	ENST00000656932.1	protein_coding	ClinVar	Likely pathogenic	P/LP	No	22.6	0.945324	0.999981	0.29929	Deleterious	-12.7	damaging	1	97
	1	201648817	201648818	201617945	201617946	C	CCGG	inframe_insertion	MODERATE	NAV1	ENSG00000134369	ENST00000367296.8	protein_coding	gnomAD	likely benign	B/LB	No	20.5	0.0274092	0.387817	0.19281	Benign	-0.45	damaging	0.44	3
	1	201899533	201899536	201868661	201868664	CCTT	C	inframe_deletion	MODERATE	LMOD1	ENSG00000163431	ENST00000367288.5	protein_coding	ClinVar	Likely benign	B/LB	No	15.23	0.00406816	0.964607	0.18941	Benign	-2.84	damaging	0.12	60
	1	202777051	202777054	202746179	202746182	AAAT	A	inframe_deletion	MODERATE	KDM5B	ENSG00000117139	ENST00000367265.9	protein_coding	DDD	likely_benign	B/LB	Yes	20.2	0.703444	0.988446	0.43889	Deleterious	NA	damaging	0.94	90
	1	204166246	204166249	204135374	204135377	GAGC	G	inframe_deletion	MODERATE	REN	ENSG00000143839	ENST00000272190.9	protein_coding	ClinVar	Pathogenic	P/LP	No	17.95	0.00691032	0.349652	0.63685	Deleterious	-2.36	damaging	0.68	89
	1	214383705	214383711	214557048	214557054	GCCTCCT	G	inframe_deletion	MODERATE	PTPN14	ENSG00000152104	ENST00000366956.10	protein_coding	ClinVar	Benign	B/LB	No	17.34	0.0482018	0.684974	0.12803	Benign	-2.67	damaging	0.22	5
	1	215671079	215671094	215844421	215844436	GTCTTCTGTATAATTC	G	inframe_deletion	MODERATE	USH2A	ENSG00000042781	ENST00000307340.8	protein_coding	ClinVar	Pathogenic	P/LP	No	18.15	0.995438	0.99732	0.43168	Deleterious	-20.11	damaging	1	95
	1	215674411	215674412	215847753	215847754	G	GGTGAGAGTA	inframe_insertion	MODERATE	USH2A	ENSG00000042781	ENST00000307340.8	protein_coding	ClinVar	Likely pathogenic	P/LP	No	16.09	0.605738	0.946356	0.33147	Deleterious	-7.68	damaging	0.67	98
	1	215674563	215674569	215847905	215847911	GAGAGTC	G	inframe_deletion	MODERATE	USH2A	ENSG00000042781	ENST00000307340.8	protein_coding	ClinVar	Pathogenic/Likely pathogenic	P/LP	No	19.33	0.983136	0.996103	0.30319	Deleterious	-9.85	neutral	0.45	78
	1	215674567	215674576	215847909	215847918	GTCCATGTTC	G	inframe_deletion	MODERATE	USH2A	ENSG00000042781	ENST00000307340.8	protein_coding	ClinVar	Pathogenic	P/LP	No	18.59	0.996661	0.994601	0.33164	Deleterious	-13.86	neutral	0.39	98
	1	215674573	215674576	215847915	215847918	GTTC	G	inframe_deletion	MODERATE	USH2A	ENSG00000042781	ENST00000307340.8	protein_coding	ClinVar	Pathogenic/Likely pathogenic	P/LP	No	14.14	0.0855394	0.990525	0.32752	Deleterious	NA	neutral	0.38	77
	1	215993027	215993030	216166369	216166372	ATAT	A	inframe_deletion	MODERATE	USH2A	ENSG00000042781	ENST00000307340.8	protein_coding	ClinVar	Pathogenic/Likely pathogenic	P/LP	No	17.96	0.640854	0.984602	0.35412	Deleterious	NA	neutral	0.72	85
	1	218436132	218436133	218609474	218609475	C	CGGCCTA	inframe_insertion	HIGH	TGFB2	ENSG00000092969	ENST00000366930.9	protein_coding	ClinVar	Pathogenic	P/LP	No	33	0.0932324	0.772166	0.47118	Deleterious	NA	damaging	0.65	97
	1	219928118	219928127	220101460	220101469	TCGGGCCGGG	T	inframe_deletion	MODERATE	SLC30A10	ENSG00000196660	ENST00000366926.4	protein_coding	ClinVar	Pathogenic	P/LP	No	22.6	0.106353	0.974027	0.63941	Deleterious	-18.18	damaging	0.74	100
	1	220210803	220210812	220384145	220384154	CAGTGTAGAA	C	inframe_deletion	MODERATE	RAB3GAP2	ENSG00000118873	ENST00000358951.7	protein_coding	ClinVar	Pathogenic	P/LP	No	21.6	0.882366	0.923452	0.48877	Deleterious	-23.13	damaging	0.85	99
	1	223363360	223363361	223536702	223536703	T	TTGC	inframe_insertion	MODERATE	SUSD4	ENSG00000143502	ENST00000681285.1	protein_coding	gnomAD	likely benign	B/LB	No	17.28	0.00158814	0.0913008	0.20311	Benign	-0.23	neutral	0.23	5
	1	224398569	224398570	224586271	224586272	C	CATA	inframe_insertion	MODERATE	WDR26	ENSG00000162923	ENST00000414423.9	protein_coding	DDD	likely_pathogenic	P/LP	Yes	20.2	0.146749	0.901104	0.45414	Deleterious	-9.5	damaging	0.83	91
	1	224431762	224431765	224619464	224619467	TGAG	T	inframe_deletion	MODERATE	WDR26	ENSG00000162923	ENST00000414423.9	protein_coding	ClinVar	Likely pathogenic	P/LP	No	22.6	0.296302	0.968216	0.38689	Deleterious	-8.19	damaging	0.74	97
	1	224434067	224434070	224621769	224621772	GCCA	G	inframe_deletion	MODERATE	WDR26	ENSG00000162923	ENST00000414423.9	protein_coding	DDD	likely_benign	B/LB	No	16.99	0.00592126	0.275318	0.24677	Benign	0.26	neutral	0.09	71
	1	225519331	225519349	225707033	225707051	ATCCAGGCGTTCCTGCCGC	A	inframe_deletion	MODERATE	ENAH	ENSG00000154380	ENST00000635051.1	protein_coding	ClinVar	Benign	B/LB	No	12.33	0.00472547	0.150285	0.20057	Benign	1.91	neutral	0.23	0
	1	226986538	226986541	227174239	227174242	GCAC	G	inframe_deletion	MODERATE	COQ8A	ENSG00000163050	ENST00000366777.4	protein_coding	ClinVar	Pathogenic	P/LP	No	19.91	0.112112	0.961326	0.47445	Deleterious	-12.79	damaging	0.89	61
	1	229432296	229432305	229568043	229568052	TCAGTGAGGA	T	inframe_deletion	MODERATE	ACTA1	ENSG00000143632	ENST00000366684.7	protein_coding	ClinVar	Likely pathogenic	P/LP	No	22.5	0.992693	0.991552	0.56422	Deleterious	NA	damaging	1	100
	1	229432732	229432735	229568479	229568482	TAGA	T	inframe_deletion	MODERATE	ACTA1	ENSG00000143632	ENST00000366684.7	protein_coding	ClinVar	Pathogenic	P/LP	No	22.1	0.967919	0.99258	0.57181	Deleterious	-11.37	damaging	0.99	86
	1	231421496	231421517	231557242	231557263	GGCGGCCGCACGACACGGCGAC	G	inframe_deletion	MODERATE	EGLN1	ENSG00000135766	ENST00000366641.4	protein_coding	ClinVar	Likely benign	B/LB	No	14	0.061513	0.0133782	0.26079	Benign	0.54	neutral	0.17	63
	1	234609199	234609200	234744945	234744946	A	AGCT	inframe_insertion	MODERATE	IRF2BP2	ENSG00000168264	ENST00000366609.4	protein_coding	ClinVar	Benign	B/LB	No	18.66	0.00241544	0.278831	0.19283	Benign	0.2	damaging	0.01	2
	1	234609200	234609201	234744946	234744947	G	GGCT	inframe_insertion	MODERATE	IRF2BP2	ENSG00000168264	ENST00000366609.4	protein_coding	ClinVar	Benign	B/LB	No	18.41	0.000454371	0.317899	0.19283	Benign	-0.44	neutral	0.01	95
	1	235213951	235213954	235377266	235377269	CTCT	C	inframe_deletion	MODERATE	ARID4B	ENSG00000054267	ENST00000264183.9	protein_coding	ClinVar	Likely benign	B/LB	No	18.14	0.00825869	0.328679	0.077183	Benign	-2.44	damaging	0.17	37
	1	235213963	235213966	235377278	235377281	TTCC	T	inframe_deletion	MODERATE	ARID4B	ENSG00000054267	ENST00000264183.9	protein_coding	gnomAD	likely benign	B/LB	No	17.1	0.0106798	0.65527	0.077183	Benign	-2.44	neutral	0.21	0
	1	235401552	235401564	235564867	235564879	TGGGAGCCACGAA	T	inframe_deletion	MODERATE	TBCE	ENSG00000285053	ENST00000647186.1	protein_coding	ClinVar	Pathogenic/Likely pathogenic	P/LP	No	19.75	0.924166	0.96008	0.37226	Deleterious	NA	neutral	0.94	100
	1	235712149	235712155	235875449	235875455	GTTGTAT	G	inframe_deletion	MODERATE	LYST	ENSG00000143669	ENST00000389793.7	protein_coding	ClinVar	Pathogenic	P/LP	No	18.79	0.653754	0.991137	0.53342	Deleterious	-11.8	damaging	0.98	97
	1	236757521	236757554	236920821	236920854	CATCGCCAGAACCATCAATGAGGTGGAGACTCAG	C	inframe_deletion	HIGH	ACTN2	ENSG00000077522	ENST00000366578.6	protein_coding	ClinVar	Likely pathogenic	P/LP	No	21.3	0.22983	0.994699	0.42245	Deleterious	-53.22	neutral	0.57	96
	1	236880798	236880801	237044098	237044101	GTAA	G	inframe_deletion	MODERATE	MTR	ENSG00000116984	ENST00000366577.10	protein_coding	ClinVar	Pathogenic	P/LP	No	17.53	0.435746	0.99673	0.59672	Deleterious	-12.4	damaging	1	77
	1	237377368	237377371	237540668	237540671	CAGA	C	inframe_deletion	MODERATE	RYR2	ENSG00000198626	ENST00000366574.7	protein_coding	ClinVar	Likely pathogenic	P/LP	No	21.5	0.965753	0.9716	0.39549	Deleterious	-11.29	neutral	0.91	97
	1	237639040	237639043	237802340	237802343	TGTC	T	inframe_deletion	MODERATE	RYR2	ENSG00000198626	ENST00000366574.7	protein_coding	ClinVar	Likely pathogenic	P/LP	No	19.59	0.779076	0.972136	0.48963	Deleterious	-12.5	neutral	1	97
	1	237648558	237648570	237811858	237811870	ATCTTCTTGAGGT	A	inframe_deletion	HIGH	RYR2	ENSG00000198626	ENST00000366574.7	protein_coding	ClinVar	Likely pathogenic	P/LP	No	20.2	0.449406	0.999985	0.47532	Deleterious	-24.06	damaging	1	99
	1	237759824	237759833	237923124	237923133	AGCCTGGCCG	A	inframe_deletion	MODERATE	RYR2	ENSG00000198626	ENST00000366574.7	protein_coding	ClinVar	Likely pathogenic	P/LP	No	22.2	0.475868	0.992305	0.46804	Deleterious	-17.51	damaging	0.99	99
	1	240092723	240092724	240256023	240256024	T	TGCA	inframe_insertion	MODERATE	FMN2	ENSG00000155816	ENST00000319653.14	protein_coding	ClinVar	Benign	B/LB	No	19.93	0.0010789	0.449624	0.14815	Benign	0.37	damaging	0.33	8
	1	240092766	240092767	240256066	240256067	A	ACAG	inframe_insertion	MODERATE	FMN2	ENSG00000155816	ENST00000319653.14	protein_coding	ClinVar	Benign	B/LB	No	12.7	0.000222107	0.250336	0.12345	Benign	0.08	neutral	0.19	6
	1	240207539	240207540	240370839	240370840	A	ACCCCCT	inframe_insertion	MODERATE	FMN2	ENSG00000155816	ENST00000319653.14	protein_coding	gnomAD	likely benign	B/LB	No	7.473	0.00463403	0.484125	0.094273	Benign	-1.43	neutral	0.1	6
	1	240207584	240207617	240370884	240370917	GCCTCTACCCGGAGCAGGCATACTCCCTCTGCCC	G	inframe_deletion	MODERATE	FMN2	ENSG00000155816	ENST00000319653.14	protein_coding	DDD	likely_benign	B/LB	No	8.625	0.0376319	0.00545278	0.11605	Benign	7.25	neutral	0.27	50
	1	240207641	240207674	240370941	240370974	TCCTCCGCCCCCTCTACCCGGAGCGGCAATACCC	T	inframe_deletion	MODERATE	FMN2	ENSG00000155816	ENST00000319653.14	protein_coding	ClinVar	Likely benign	B/LB	No	9.186	0.0124397	0.0450705	0.11083	Benign	6.38	neutral	0.04	26
	1	241497927	241497928	241661227	241661228	A	ATTT	inframe_insertion	MODERATE	FH	ENSG00000091483	ENST00000366560.4	protein_coding	DDD	pathogenic	P/LP	No	16.37	0.374858	0.985465	0.72197	Deleterious	-7.62	neutral	0.65	8
	1	241506070	241506091	241669370	241669391	AACAGCAGTGCCTCCAGCTGCG	A	inframe_deletion	MODERATE	FH	ENSG00000091483	ENST00000366560.4	protein_coding	ClinVar	Pathogenic	P/LP	No	20.3	0.974454	0.993983	0.46457	Deleterious	-44.34	damaging	0.68	98
	1	241506100	241506121	241669400	241669421	GATTCTTGGCATGGCAGCTTTT	G	inframe_deletion	MODERATE	FH	ENSG00000091483	ENST00000366560.4	protein_coding	ClinVar	Pathogenic/Likely pathogenic	P/LP	No	20.3	0.976871	0.971242	0.5256	Deleterious	-32.18	damaging	0.67	98
	1	241506112	241506113	241669412	241669413	G	GGCAGCTTTTATTCTTGTCATT	inframe_insertion	MODERATE	FH	ENSG00000091483	ENST00000366560.4	protein_coding	ClinVar	Likely pathogenic	P/LP	No	19.65	0.976144	0.742631	0.50656	Deleterious	-15.02	damaging	0.95	98
	1	241508757	241508763	241672057	241672063	ATTGCTG	A	inframe_deletion	MODERATE	FH	ENSG00000091483	ENST00000366560.4	protein_coding	ClinVar	Pathogenic/Likely pathogenic	P/LP	No	20.9	0.986543	0.992107	0.4963	Deleterious	-18.42	damaging	1	95
	1	241513700	241513703	241677000	241677003	TTAA	T	inframe_deletion	MODERATE	FH	ENSG00000091483	ENST00000366560.4	protein_coding	ClinVar	Likely pathogenic	P/LP	No	20.9	0.914316	0.98796	0.48502	Deleterious	-12.31	damaging	0.99	95
	1	244054015	244054016	244217317	244217318	G	GCCC	inframe_insertion	MODERATE	ZBTB18	ENSG00000179456	ENST00000358704.4	protein_coding	ClinVar	Likely pathogenic	P/LP	No	21.3	0.349036	0.987329	0.30844	Deleterious	-8.27	damaging	0.23	100
	1	244054750	244054751	244218052	244218053	C	CTGAGGGAGGACTCGGTCT	inframe_insertion	MODERATE	ZBTB18	ENSG00000179456	ENST00000358704.4	protein_coding	DDD	likely_pathogenic	P/LP	No	17.67	0.593721	0.866062	0.1162	Benign	-2.94	damaging	0.12	100
	1	244857703	244857706	245021005	245021008	AATC	A	inframe_deletion	MODERATE	HNRNPU	ENSG00000153187	ENST00000640218.2	protein_coding	ClinVar	Likely pathogenic	P/LP	No	22	0.794976	0.900457	0.25228	Deleterious	-12.5	damaging	0.75	94
	1	244858753	244858756	245022055	245022058	TTCA	T	inframe_deletion	MODERATE	HNRNPU	ENSG00000153187	ENST00000640218.2	protein_coding	ClinVar	Likely benign	B/LB	No	21	0.699346	0.970524	0.30097	Deleterious	-9.23	damaging	0.36	94
	1	244864032	244864038	245027334	245027340	CTCCTCT	C	inframe_deletion	MODERATE	HNRNPU	ENSG00000153187	ENST00000640218.2	protein_coding	ClinVar	Likely benign	B/LB	No	17.16	0.661498	0.279592	0.11102	Benign	-1.02	damaging	0	82
	1	244864032	244864033	245027334	245027335	C	CTCCTCT	inframe_insertion	MODERATE	HNRNPU	ENSG00000153187	ENST00000640218.2	protein_coding	ClinVar	Likely benign	B/LB	No	17.73	0.403959	0.175953	0.11956	Benign	0.62	damaging	0.03	94
	1	244864044	244864050	245027346	245027352	TTCCTCC	T	inframe_deletion	MODERATE	HNRNPU	ENSG00000153187	ENST00000640218.2	protein_coding	ClinVar	Likely benign	B/LB	No	18.93	0.369242	0.481217	0.11102	Benign	-1.02	neutral	0.07	94
	1	247896050	247896053	248059352	248059355	ACTC	A	inframe_deletion	MODERATE	OR2W3	ENSG00000238243	ENST00000360358.3	protein_coding	gnomAD	likely benign	B/LB	No	14.88	0.0737374	0.874776	0.36244	Benign	-11.58	damaging	0.25	18
	1	248022826	248022829	248186128	248186131	CAAG	C	inframe_deletion	MODERATE	OR2L5	ENSG00000197454	ENST00000355281.2	protein_coding	gnomAD	likely benign	B/LB	No	6.527	0.00207481	0.0490075	0.27639	Benign	-13.26	neutral	0.12	5
	1	248295049	248295052	248458351	248458354	CAGA	C	inframe_deletion	MODERATE	OR2T12	ENSG00000177201	ENST00000641276.1	protein_coding	gnomAD	likely benign	B/LB	No	10.15	0.000771494	0.505839	0.35932	Benign	-14.96	NA	0.04	23
	1	248473493	248473494	248636794	248636795	C	CCCTCCTCAT	inframe_insertion	MODERATE	OR2T3	ENSG00000196539	ENST00000359594.3	protein_coding	gnomAD	likely benign	B/LB	No	0.072	0.00270994	0.0339931	0.26548	Benign	-8.79	NA	0.03	24
	1	248574594	248574595	248737895	248737896	T	TGGATGAGGA	inframe_insertion	MODERATE	OR2T34	ENSG00000183310	ENST00000328782.3	protein_coding	gnomAD	likely benign	B/LB	No	1.47	0.000973621	0.0134589	0.28332	NA	-8.85	NA	0.05	38
	2	1487984	1487985	1491756	1491757	G	GCTGCCAGGT	inframe_insertion	MODERATE	TPO	ENSG00000115705	ENST00000329066.9	protein_coding	ClinVar	Likely pathogenic	P/LP	No	16.36	0.0433838	0.786054	0.45535	Deleterious	-11.05	damaging	0.98	98
	2	1942998	1943004	1946770	1946776	TTCCTCC	T	inframe_deletion	MODERATE	MYT1L	ENSG00000186487	ENST00000644820.1	protein_coding	gnomAD	likely benign	B/LB	No	15.5	0.16974	0.208428	0.17392	Benign	-0.99	neutral	0.07	1
	2	1942998	1943001	1946770	1946773	TTCC	T	inframe_deletion	MODERATE	MYT1L	ENSG00000186487	ENST00000644820.1	protein_coding	gnomAD	likely benign	B/LB	No	14.65	0.34787	0.202127	0.18269	Benign	-0.47	neutral	0.07	0
	2	5693393	5693394	5833525	5833526	G	GGACGAC	inframe_insertion	MODERATE	SOX11	ENSG00000176887	ENST00000322002.5	protein_coding	DDD	likely_benign	B/LB	No	22.6	0.192079	0.343564	0.40506	Benign	-2.8	neutral	0.26	97
	2	5693752	5693753	5833884	5833885	C	CCAGCAGCAGCGG	inframe_insertion	MODERATE	SOX11	ENSG00000176887	ENST00000322002.5	protein_coding	ClinVar	Benign/Likely benign	B/LB	No	18.75	0.244252	0.194103	0.33782	Benign	-0.05	damaging	0.12	0
	2	11782200	11782203	11922326	11922329	GTCT	G	inframe_deletion	MODERATE	LPIN1	ENSG00000134324	ENST00000449576.6	protein_coding	ClinVar	likely benign	B/LB	No	22.2	0.0133284	0.575677	0.089033	Benign	NA	NA	0.26	4
	2	15536459	15536462	15676583	15676586	CAGG	C	inframe_deletion	MODERATE	NBAS	ENSG00000151779	ENST00000281513.10	protein_coding	ClinVar	Pathogenic	P/LP	No	19.64	0.82363	0.99181	0.57516	Deleterious	-10.84	neutral	0.97	93
	2	15536504	15536507	15676628	15676631	TATC	T	inframe_deletion	HIGH	NBAS	ENSG00000151779	ENST00000281513.10	protein_coding	ClinVar	Pathogenic	P/LP	No	20.3	0.791232	0.994242	0.55634	Deleterious	-10.26	damaging	0.98	93
	2	15942680	15942692	16082802	16082814	CCCGCAGCCCCGG	C	inframe_deletion	MODERATE	MYCN	ENSG00000134323	ENST00000281043.4	protein_coding	DDD	likely_benign	B/LB	Yes	10.86	0.046345	0.117059	0.442	Benign	0.14	neutral	0.34	98
	2	15946057	15946063	16086179	16086185	AGCAGTT	A	inframe_deletion	MODERATE	MYCN	ENSG00000134323	ENST00000281043.4	protein_coding	ClinVar	Likely pathogenic	P/LP	No	14.54	0.82389	0.985566	0.57735	Deleterious	-15.38	neutral	0.78	96
	2	20667362	20667363	20867122	20867123	G	GGGCGGCGGCGGCGGCGGCGGC	inframe_insertion	MODERATE	GDF7	ENSG00000143869	ENST00000272224.5	protein_coding	gnomAD	likely benign	B/LB	No	14.84	0.00139855	0.0369079	0.50554	Benign	-2.89	neutral	0.28	12
	2	20667362	20667363	20867122	20867123	G	GGGCGGCGGCGGCGGCGGCGGCGGC	inframe_insertion	MODERATE	GDF7	ENSG00000143869	ENST00000272224.5	protein_coding	gnomAD	likely benign	B/LB	No	14.75	0.00139855	0.0310747	0.50524	Benign	-2.73	neutral	0.28	16
	2	20667362	20667363	20867122	20867123	G	GGGCGGCGGCGGC	inframe_insertion	MODERATE	GDF7	ENSG00000143869	ENST00000272224.5	protein_coding	gnomAD	likely benign	B/LB	No	15.1	0.00105334	0.0267763	0.50673	Benign	-1.18	neutral	0.28	9
	2	20667362	20667363	20867122	20867123	G	GGGCGGC	inframe_insertion	MODERATE	GDF7	ENSG00000143869	ENST00000272224.5	protein_coding	gnomAD	likely benign	B/LB	No	15.27	0.000567885	0.0151554	0.50774	Benign	0	neutral	0.28	6
	2	20667362	20667365	20867122	20867125	GGGC	G	inframe_deletion	MODERATE	GDF7	ENSG00000143869	ENST00000272224.5	protein_coding	gnomAD	likely benign	B/LB	No	15.01	0.000584209	0.0140908	0.49395	Benign	0.51	neutral	0.21	95
	2	21043902	21043911	21266774	21266783	GGCAGCGCCA	G	inframe_deletion	MODERATE	APOB	ENSG00000084674	ENST00000233242.5	protein_coding	ClinVar	Benign/Likely benign	B/LB	No	15.1	0.0223436	0.0204307	0.38723	Benign	0.58	damaging	0.25	4
	2	25161587	25161588	25384456	25384457	C	CGCCGCTGCT	inframe_insertion	MODERATE	POMC	ENSG00000115138	ENST00000395826.7	protein_coding	ClinVar	Benign/Likely benign	B/LB	No	8.975	0.01116	0.0424996	0.5055	Benign	-1.75	neutral	0.46	2
	2	25240366	25240369	25463235	25463238	CAGA	C	inframe_deletion	MODERATE	DNMT3A	ENSG00000119772	ENST00000321117.10	protein_coding	DDD	likely_pathogenic	P/LP	Yes	21.6	0.00047646	0.966328	0.39931	Deleterious	-15.71	damaging	1	72
	2	25247713	25247716	25470582	25470585	CCCA	C	inframe_deletion	MODERATE	DNMT3A	ENSG00000119772	ENST00000321117.10	protein_coding	ClinVar	Pathogenic	P/LP	No	20.3	0.0228862	0.997252	0.4352	Deleterious	-16.56	damaging	0.99	72
	2	26254257	26254258	26477125	26477126	G	GACT	inframe_insertion	MODERATE	HADHB	ENSG00000138029	ENST00000317799.10	protein_coding	ClinVar	Benign	B/LB	No	19.55	0.00154074	0.753958	0.39346	Benign	1	damaging	0.15	1
	2	26453335	26453350	26676203	26676218	CAGGCGAGCATGGAGA	C	inframe_deletion	MODERATE	DRC1	ENSG00000157856	ENST00000288710.7	protein_coding	ClinVar	Likely benign	B/LB	No	6.928	0.0130095	0.00104985	0.11666	Benign	-2.56	neutral	0.23	14
	2	26461816	26461819	26684684	26684687	TCTC	T	inframe_deletion	MODERATE	OTOF	ENSG00000115155	ENST00000272371.7	protein_coding	ClinVar	Likely pathogenic	P/LP	No	20.3	0.990338	0.979616	0.33089	Deleterious	-12.2	damaging	1	94
	2	27067697	27067698	27290565	27290566	C	CAGGCCAGGTTCTTTAAGCCTAGTTGGG	inframe_insertion	MODERATE	AGBL5	ENSG00000084693	ENST00000441931.1	protein_coding	gnomAD	likely benign	B/LB	No	5.073	0.000252533	0.00856806	NA	NA	-1.51	NA	NA	3
	2	27312693	27312696	27535560	27535563	ATCT	A	inframe_deletion	MODERATE	MPV17	ENSG00000115204	ENST00000380044.6	protein_coding	ClinVar	Likely pathogenic	P/LP	No	21	0.819316	0.946934	0.40761	Deleterious	-10.95	damaging	0.95	88
	2	27476656	27476662	27699523	27699529	TAATATC	T	inframe_deletion	MODERATE	IFT172	ENSG00000138002	ENST00000260570.8	protein_coding	ClinVar	Pathogenic	P/LP	No	20.8	0.507019	0.987696	0.51184	Deleterious	-17.83	damaging	0.96	95
	2	29052032	29052033	29274898	29274899	A	ACAGAGGGGTGGC	inframe_insertion	MODERATE	TOGARAM2	ENSG00000189350	ENST00000379558.5	protein_coding	gnomAD	likely benign	B/LB	No	5.118	0.00953114	0.160123	0.38275	Benign	-2.71	neutral	0	13
	2	29065060	29065061	29287926	29287927	C	CGCT	inframe_insertion	MODERATE	PCARE	ENSG00000179270	ENST00000331664.6	protein_coding	ClinVar	Benign/Likely benign	B/LB	No	14.39	0.0635945	0.309086	0.4614	Benign	-2.56	damaging	0.02	1
	2	29070995	29070998	29293861	29293864	TGGG	T	inframe_deletion	MODERATE	PCARE	ENSG00000179270	ENST00000331664.6	protein_coding	ClinVar	likely benign	B/LB	No	12.5	0.000387124	0.958166	0.42207	Benign	-9.33	damaging	0.02	6
	2	29193781	29193784	29416647	29416650	GCTC	G	inframe_deletion	MODERATE	ALK	ENSG00000171094	ENST00000389048.8	protein_coding	ClinVar	Benign/Likely benign	B/LB	No	5.842	0.0100649	0.0344901	0.34503	Benign	-4.9	neutral	0.32	5
	2	31531447	31531450	31756517	31756520	CATT	C	inframe_deletion	MODERATE	SRD5A2	ENSG00000277893	ENST00000622030.2	protein_coding	ClinVar	Pathogenic	P/LP	No	20.2	0.768134	0.985148	0.54059	NA	NA	damaging	0.98	97
	2	32114730	32114733	32339799	32339802	GGCC	G	inframe_deletion	MODERATE	SPAST	ENSG00000021574	ENST00000315285.9	protein_coding	ClinVar	Pathogenic	P/LP	No	19.09	0.685699	0.994027	0.29093	Deleterious	NA	neutral	0.99	98
	2	32128439	32128442	32353508	32353511	CCTT	C	inframe_deletion	MODERATE	SPAST	ENSG00000021574	ENST00000315285.9	protein_coding	ClinVar	Pathogenic/Likely pathogenic	P/LP	No	19.82	0.977693	0.929086	0.7204	Deleterious	-15.15	damaging	0.98	98
	2	32128443	32128446	32353512	32353515	CTTT	C	inframe_deletion	MODERATE	SPAST	ENSG00000021574	ENST00000315285.9	protein_coding	ClinVar	Likely pathogenic	P/LP	No	19.32	0.978268	0.987243	0.7204	Deleterious	-15.15	damaging	0.99	98
	2	32136567	32136570	32361636	32361639	GAGA	G	inframe_deletion	MODERATE	SPAST	ENSG00000021574	ENST00000315285.9	protein_coding	ClinVar	Pathogenic	P/LP	No	21.8	0.973137	0.965782	0.63864	Deleterious	-14.12	damaging	1	98
	2	32137170	32137171	32362239	32362240	T	TTGA	inframe_insertion	MODERATE	SPAST	ENSG00000021574	ENST00000315285.9	protein_coding	ClinVar	Likely pathogenic	P/LP	No	21.4	0.8169	0.942613	0.70102	Deleterious	-8.42	damaging	1	98
	2	32141940	32141943	32367009	32367012	TGAG	T	inframe_deletion	MODERATE	SPAST	ENSG00000021574	ENST00000315285.9	protein_coding	ClinVar	Likely pathogenic	P/LP	No	22.3	0.986664	0.942554	0.62767	Deleterious	-10.25	damaging	0.98	98
	2	37201783	37201786	37428926	37428929	GTTT	G	inframe_deletion	MODERATE	CEBPZ	ENSG00000115816	ENST00000234170.10	protein_coding	gnomAD	likely benign	B/LB	No	16.56	0.0038785	0.84438	0.09989	Benign	-2.62	neutral	0.02	3
	2	38070812	38070818	38297955	38297961	CTTGGGT	C	inframe_deletion	MODERATE	CYP1B1	ENSG00000138061	ENST00000610745.5	protein_coding	ClinVar	Pathogenic	P/LP	No	21.7	0.370678	0.971664	0.48338	Deleterious	-12.44	damaging	0.88	55
	2	39022714	39022720	39249855	39249861	CACTAGG	C	inframe_deletion	MODERATE	SOS1	ENSG00000115904	ENST00000402219.8	protein_coding	ClinVar	Likely pathogenic	P/LP	No	19.94	0.528015	0.99201	0.37699	Deleterious	-16.31	neutral	0.99	97
	2	39769817	39769820	39996957	39996960	ATTC	A	inframe_deletion	MODERATE	THUMPD2	ENSG00000138050	ENST00000505747.6	protein_coding	gnomAD	likely benign	B/LB	No	6.709	0.411575	0.628016	0.23857	Benign	-4.15	damaging	0.01	2
	2	43224600	43224601	43451739	43451740	C	CCTGCTGCTG	inframe_insertion	MODERATE	ZFP36L2	ENSG00000152518	ENST00000282388.4	protein_coding	gnomAD	likely benign	B/LB	No	17.86	0.0133546	0.225309	0.0949	Benign	-1.88	damaging	0.32	6
	2	43428137	43428140	43655276	43655279	CAGA	C	inframe_deletion	MODERATE	THADA	ENSG00000115970	ENST00000405006.8	protein_coding	gnomAD	likely benign	B/LB	No	19.61	0.523041	0.639958	0.4351	Benign	-6.8	damaging	0.68	5
	2	43765562	43765565	43992701	43992704	AAGC	A	inframe_deletion	MODERATE	PLEKHH2	ENSG00000152527	ENST00000282406.9	protein_coding	gnomAD	likely benign	B/LB	No	16.2	0.0113884	0.918805	0.45699	Benign	-3.85	neutral	0	4
	2	43934197	43934200	44161336	44161339	ATCT	A	inframe_deletion	MODERATE	LRPPRC	ENSG00000138095	ENST00000260665.12	protein_coding	ClinVar	Pathogenic	P/LP	No	20.1	0.947052	0.974407	0.48208	Deleterious	-11.16	damaging	0.94	94
	2	43934785	43934788	44161924	44161927	TACC	T	inframe_deletion	MODERATE	LRPPRC	ENSG00000138095	ENST00000260665.12	protein_coding	ClinVar	Pathogenic	P/LP	No	15.67	0.893348	0.979261	0.50193	Deleterious	-10.99	neutral	0.98	94
	2	44942290	44942299	45169429	45169438	AGGCGGCGGC	A	inframe_deletion	MODERATE	SIX3	ENSG00000138083	ENST00000260653.5	protein_coding	DDD	likely_benign	B/LB	No	20.4	0.217697	0.397545	0.63802	Benign	0.5	neutral	0.25	70
	2	47408461	47408464	47635600	47635603	ATCT	A	inframe_deletion	MODERATE	MSH2	ENSG00000095002	ENST00000233146.7	protein_coding	ClinVar	Benign	B/LB	No	19.13	0.997492	0.972951	0.88031	Benign	-10.27	damaging	0.98	43
	2	47408485	47408491	47635624	47635630	GAGTTGA	G	inframe_deletion	HIGH	MSH2	ENSG00000095002	ENST00000233146.7	protein_coding	ClinVar	Likely pathogenic	P/LP	No	20.2	0.999001	0.979126	0.88989	Deleterious	-15.56	damaging	0.98	97
	2	47410284	47410293	47637423	47637432	ATCTTGAGGC	A	inframe_deletion	HIGH	MSH2	ENSG00000095002	ENST00000233146.7	protein_coding	ClinVar	Pathogenic	P/LP	No	20.8	0.999613	0.996437	0.90081	Deleterious	-21.21	damaging	1	98
	2	47410294	47410297	47637433	47637436	TCTC	T	inframe_deletion	MODERATE	MSH2	ENSG00000095002	ENST00000233146.7	protein_coding	ClinVar	Pathogenic	P/LP	No	19.71	0.98331	0.987894	0.89524	Deleterious	-11.53	damaging	1	97
	2	47475050	47475053	47702189	47702192	CAAT	C	inframe_deletion	MODERATE	MSH2	ENSG00000095002	ENST00000233146.7	protein_coding	ClinVar	Pathogenic	P/LP	No	19.17	0.997624	0.993248	0.89167	Deleterious	-12.3	damaging	1	97
	2	47475076	47475079	47702215	47702218	CTGT	C	inframe_deletion	MODERATE	MSH2	ENSG00000095002	ENST00000233146.7	protein_coding	ClinVar	Likely pathogenic	P/LP	No	17.44	0.95734	0.983369	0.90787	Deleterious	-11.05	damaging	0.99	97
	2	47476539	47476557	47703678	47703696	GGCTGAAATGTTGGAAACT	G	inframe_deletion	HIGH	MSH2	ENSG00000095002	ENST00000233146.7	protein_coding	ClinVar	Likely pathogenic	P/LP	No	22.1	0.998556	0.984373	0.91949	Deleterious	-37.88	damaging	0.98	98
	2	47799596	47799599	48026735	48026738	ATCT	A	inframe_deletion	MODERATE	MSH6	ENSG00000116062	ENST00000234420.11	protein_coding	ClinVar	Pathogenic	P/LP	No	18.85	0.986528	0.971225	0.32072	Deleterious	-10.18	damaging	0.9	92
	2	47800105	47800106	48027244	48027245	G	GAAT	inframe_insertion	HIGH	MSH6	ENSG00000116062	ENST00000234420.11	protein_coding	ClinVar	Likely pathogenic	P/LP	No	34	0.902145	0.972227	0.6142	Deleterious	NA	damaging	0.97	89
	2	47800282	47800285	48027421	48027424	ACTC	A	inframe_deletion	MODERATE	MSH6	ENSG00000116062	ENST00000234420.11	protein_coding	ClinVar	Pathogenic/Likely pathogenic	P/LP	No	18.09	0.820611	0.993196	0.33602	Deleterious	-11.42	damaging	0.97	92
	2	47800627	47800636	48027766	48027775	TTTAAGTCTA	T	inframe_deletion	HIGH	MSH6	ENSG00000116062	ENST00000234420.11	protein_coding	ClinVar	Pathogenic	P/LP	No	34	0.992006	0.999983	0.58883	Deleterious	NA	damaging	0.88	97
	2	47803632	47803635	48030771	48030774	TGTG	T	inframe_deletion	MODERATE	MSH6	ENSG00000116062	ENST00000234420.11	protein_coding	ClinVar	Pathogenic	P/LP	No	21.1	0.978061	0.984978	0.47612	Deleterious	NA	damaging	1	92
	2	47804981	47804982	48032120	48032121	T	TTAA	inframe_insertion	HIGH	MSH6	ENSG00000116062	ENST00000234420.11	protein_coding	ClinVar	Pathogenic	P/LP	No	35	0.943775	0.999985	0.67337	Deleterious	NA	damaging	1	89
	2	47806256	47806257	48033395	48033396	A	AGAACTT	inframe_insertion	MODERATE	MSH6	ENSG00000116062	ENST00000234420.11	protein_coding	ClinVar	Likely pathogenic	P/LP	No	21.4	0.83196	0.923654	0.45779	Deleterious	-9	damaging	0.99	92
	2	47806278	47806281	48033417	48033420	TGTC	T	inframe_deletion	MODERATE	MSH6	ENSG00000116062	ENST00000234420.11	protein_coding	ClinVar	Likely pathogenic	P/LP	No	20.6	0.991021	0.979426	0.40916	Deleterious	-13.36	damaging	1	92
	2	47806512	47806513	48033651	48033652	A	AAAT	inframe_insertion	HIGH	MSH6	ENSG00000116062	ENST00000234420.11	protein_coding	ClinVar	Pathogenic	P/LP	No	35	0.941193	0.967305	0.48958	Deleterious	NA	damaging	0.98	89
	2	47905497	47905500	48132636	48132639	CCGA	C	inframe_deletion	MODERATE	FBXO11	ENSG00000138081	ENST00000403359.8	protein_coding	ClinVar	Likely benign	B/LB	No	19.29	0.0152394	0.0863556	0.32929	Benign	0.71	neutral	0.16	32
	2	47905521	47905522	48132660	48132661	A	AGCGGCGGAG	inframe_insertion	MODERATE	FBXO11	ENSG00000138081	ENST00000403359.8	protein_coding	ClinVar	Likely pathogenic	P/LP	No	19.52	0.00873331	0.0779684	0.33387	Deleterious	-0.4	damaging	0.16	100
	2	47905551	47905552	48132690	48132691	G	GGCT	inframe_insertion	MODERATE	FBXO11	ENSG00000138081	ENST00000403359.8	protein_coding	ClinVar	Likely benign	B/LB	No	19.44	0.000358785	0.0346592	0.26488	Benign	0.17	damaging	0.06	2
	2	47905613	47905625	48132752	48132764	GGGCGGCTGCGGC	G	inframe_deletion	MODERATE	FBXO11	ENSG00000138081	ENST00000403359.8	protein_coding	ClinVar	Likely benign	B/LB	No	19.27	0.0116009	0.18986	0.29633	Benign	0.95	neutral	0.04	61
	2	48755616	48755617	48982755	48982756	G	GGCTGCA	inframe_insertion	MODERATE	LHCGR	ENSG00000138039	ENST00000294954.12	protein_coding	ClinVar	Benign	B/LB	No	6.745	0.00990903	0.0183435	0.19463	Benign	-0.03	damaging	0.63	4
	2	50346869	50346870	50574007	50574008	T	TGCG	inframe_insertion	MODERATE	NRXN1	ENSG00000179915	ENST00000342183.9	protein_coding	ClinVar	Likely benign	B/LB	No	16.82	0.000355061	0.0527842	0.40797	Benign	-1.78	damaging	0.44	55
	2	50346872	50346873	50574010	50574011	G	GCGCCGCCGC	inframe_insertion	MODERATE	NRXN1	ENSG00000179915	ENST00000342183.9	protein_coding	ClinVar	Likely benign	B/LB	No	17.23	0.000134753	0.163417	0.40302	Benign	-3.52	neutral	0.33	100
	2	54255566	54255567	54482703	54482704	G	GGGGCCC	inframe_insertion	MODERATE	TSPYL6	ENSG00000178021	ENST00000317802.9	protein_coding	gnomAD	likely benign	B/LB	No	3.034	0.00267867	0.00896942	0.32352	Benign	-1.64	damaging	0.01	13
	2	54255566	54255572	54482703	54482709	GGGGCCC	G	inframe_deletion	MODERATE	TSPYL6	ENSG00000178021	ENST00000317802.9	protein_coding	ClinVar	Benign	B/LB	No	1.34	0.000811638	0.0105057	0.31082	Benign	0.7	damaging	0.11	5
	2	60461136	60461137	60688271	60688272	G	GCCA	inframe_insertion	MODERATE	BCL11A	ENSG00000119866	ENST00000642384.2	protein_coding	ClinVar	Pathogenic	P/LP	No	18.57	0.0173466	0.969536	0.1461	Deleterious	-2.08	neutral	0.96	91
	2	65072937	65072940	65300071	65300074	AAGG	A	inframe_deletion	MODERATE	CEP68	ENSG00000011523	ENST00000377990.7	protein_coding	ClinVar	likely benign	B/LB	No	9.939	0.0221651	0.197195	0.31874	Benign	-0.47	neutral	0.08	7
	2	70785602	70785605	71012734	71012737	CTGT	C	inframe_deletion	MODERATE	FIGLA	ENSG00000183733	ENST00000332372.6	protein_coding	ClinVar	Pathogenic	P/LP	No	0.534	0.010033	0.0547577	0.30628	Deleterious	-3.51	damaging	0.36	97
	2	70984816	70984822	71211946	71211952	TGCCCAA	T	inframe_deletion	MODERATE	ANKRD53	ENSG00000144031	ENST00000360589.4	protein_coding	gnomAD	likely benign	B/LB	No	7.572	0.186896	0.0475823	0.25451	Benign	-3.51	neutral	0.05	11
	2	71526332	71526333	71753462	71753463	A	AGGACTTGCCGCAGAG	inframe_insertion	MODERATE	DYSF	ENSG00000135636	ENST00000410020.8	protein_coding	ClinVar	Pathogenic	P/LP	No	20.2	0.907189	0.889453	0.31724	Deleterious	-11.69	damaging	0.99	93
	2	71574204	71574205	71801334	71801335	C	CAGGCGG	inframe_insertion	MODERATE	DYSF	ENSG00000135636	ENST00000410020.8	protein_coding	ClinVar	Benign/Likely benign	B/LB	No	17.72	0.190491	0.659296	0.23673	Benign	-4.18	damaging	0.79	1
	2	73081095	73081098	73308223	73308226	TTCC	T	inframe_deletion	MODERATE	RAB11FIP5	ENSG00000135631	ENST00000486777.7	protein_coding	gnomAD	likely benign	B/LB	No	15.52	0.00131222	0.0876451	0.087769	NA	NA	NA	NA	1
	2	73385903	73385918	73613031	73613046	TGGAGGAGGAGGAGGA	T	inframe_deletion	MODERATE	ALMS1	ENSG00000116127	ENST00000613296.6	protein_coding	gnomAD	likely benign	B/LB	No	21.7	0.00791191	0.176596	0.17639	Benign	-4.69	damaging	0.15	5
	2	73385903	73385915	73613031	73613043	TGGAGGAGGAGGA	T	inframe_deletion	MODERATE	ALMS1	ENSG00000116127	ENST00000613296.6	protein_coding	ClinVar	Benign/Likely benign	B/LB	No	21.7	0.0110264	0.1751	0.17817	Benign	-4.19	damaging	0.22	99
	2	73385903	73385909	73613031	73613037	TGGAGGA	T	inframe_deletion	MODERATE	ALMS1	ENSG00000116127	ENST00000613296.6	protein_coding	ClinVar	Benign	B/LB	No	21.6	0.00776104	0.145235	0.1861	Benign	-1.2	damaging	0.24	3
	2	73385903	73385904	73613031	73613032	T	TGGAGGAGGAGGAGGA	inframe_insertion	MODERATE	ALMS1	ENSG00000116127	ENST00000613296.6	protein_coding	ClinVar	Benign	B/LB	No	21.4	0.0306753	0.159737	0.19764	Benign	1.15	damaging	0.2	96
	2	73385903	73385904	73613031	73613032	T	TGGAGGAGGAGGAGGAGGAGGAGGA	inframe_insertion	MODERATE	ALMS1	ENSG00000116127	ENST00000613296.6	protein_coding	ClinVar	Likely benign	B/LB	No	21.2	0.0325324	0.0923886	0.1967	Benign	1.2	damaging	0.2	99
	2	73385904	73385905	73613032	73613033	G	GGAA	inframe_insertion	MODERATE	ALMS1	ENSG00000116127	ENST00000613296.6	protein_coding	ClinVar	Likely benign	B/LB	No	21.8	0.000210556	0.249542	0.19888	Benign	0.27	neutral	0.25	92
	2	73385920	73385921	73613048	73613049	G	GAGGAGT	inframe_insertion	HIGH	ALMS1	ENSG00000116127	ENST00000613296.6	protein_coding	ClinVar	Pathogenic	P/LP	No	21.9	0.00109063	0.0176991	NA	Deleterious	NA	neutral	0.15	96
	2	73385943	73385952	73613071	73613080	AGAGGAGGAG	A	inframe_deletion	MODERATE	ALMS1	ENSG00000116127	ENST00000613296.6	protein_coding	ClinVar	Likely benign	B/LB	No	13.39	0.00024863	0.019694	0.18254	Benign	-3	neutral	0.07	99
	2	73385958	73385964	73613086	73613092	AGCGGCG	A	inframe_deletion	MODERATE	ALMS1	ENSG00000116127	ENST00000613296.6	protein_coding	ClinVar	Likely benign	B/LB	No	8.119	0.00203644	0.0364639	0.26074	Benign	-0.5	neutral	0.14	95
	2	73424467	73424470	73651595	73651598	TCTC	T	inframe_deletion	MODERATE	ALMS1	ENSG00000116127	ENST00000613296.6	protein_coding	ClinVar	Pathogenic/Likely pathogenic	P/LP	No	28.3	0.00758415	0.933816	0.39716	Deleterious	NA	neutral	0.4	95
	2	73448097	73448100	-	-	TCTC	T	inframe_deletion	MODERATE	ALMS1	ENSG00000116127	ENST00000613296.6	protein_coding	ClinVar	Benign/Likely benign	B/LB	No	10.49	NA	-	0.24056	NA	NA	damaging	0.49	NA
	2	73448097	73448098	-	-	T	TCTC	inframe_insertion	MODERATE	ALMS1	ENSG00000116127	ENST00000613296.6	protein_coding	ClinVar	Benign	B/LB	No	13.78	NA	-	0.23862	NA	NA	damaging	0.48	NA
	2	74142307	74142310	74369434	74369437	TCTC	T	inframe_deletion	MODERATE	BOLA3	ENSG00000163170	ENST00000327428.10	protein_coding	ClinVar	Pathogenic	P/LP	No	19.73	0.172701	0.960086	0.23043	Deleterious	-8.74	damaging	0.26	75
	2	74314961	74314964	74542088	74542091	TCTC	T	inframe_deletion	MODERATE	SLC4A5	ENSG00000188687	ENST00000346834.8	protein_coding	gnomAD	likely benign	B/LB	No	17.86	0.0541452	0.32169	0.22334	Benign	-2.79	damaging	0.74	2
	2	74958681	74958682	75185808	75185809	T	TGGC	inframe_insertion	MODERATE	POLE4	ENSG00000115350	ENST00000483063.2	protein_coding	gnomAD	likely benign	B/LB	No	21.5	0.0443341	0.437002	0.15211	Benign	-0.08	damaging	0	4
	2	84552939	84552942	84780063	84780066	CAAG	C	inframe_deletion	MODERATE	DNAH6	ENSG00000115423	ENST00000389394.8	protein_coding	ClinVar	Likely benign	B/LB	No	16.5	0.00178602	0.717121	0.37197	Benign	-3.91	damaging	0.12	7
	2	85668140	85668143	85895263	85895266	GGCA	G	inframe_deletion	MODERATE	SFTPB	ENSG00000168878	ENST00000519937.7	protein_coding	ClinVar	Likely benign	B/LB	No	17.05	0.0229901	0.235912	0.43747	Benign	-1.63	damaging	0.89	74
	2	85754556	85754559	85981679	85981682	ACGC	A	inframe_deletion	MODERATE	ATOH8	ENSG00000168874	ENST00000306279.4	protein_coding	gnomAD	likely benign	B/LB	No	14.86	0.0054007	0.199768	0.24455	Benign	-0.46	damaging	0	5
	2	86038743	86038746	86265866	86265869	TCTC	T	inframe_deletion	MODERATE	POLR1A	ENSG00000068654	ENST00000263857.11	protein_coding	ClinVar	Likely pathogenic	P/LP	No	20.8	0.982525	0.988459	0.39895	Deleterious	-9.65	damaging	0.27	96
	2	88627211	88627214	88926729	88926732	CCAG	C	inframe_deletion	MODERATE	EIF2AK3	ENSG00000172071	ENST00000303236.9	protein_coding	ClinVar	Benign	B/LB	No	18.84	0.00068138	0.0580101	0.26382	Benign	-0.33	damaging	0.3	3
	2	88627211	88627212	88926729	88926730	C	CCAG	inframe_insertion	MODERATE	EIF2AK3	ENSG00000172071	ENST00000303236.9	protein_coding	DDD	likely_benign	B/LB	No	15.87	0.000101833	0.050455	0.33107	Benign	-0.06	damaging	0.34	14
	2	96115238	96115247	-	-	CTCCTCCTCT	C	inframe_deletion	MODERATE	ADRA2B	ENSG00000274286	ENST00000620793.2	protein_coding	ClinVar	Benign	B/LB	No	12.25	NA	-	0.1301	NA	NA	damaging	0.02	NA
	2	96115238	96115239	96780986	96780987	C	CTCCTCT	inframe_insertion	MODERATE	ADRA2B	ENSG00000274286	ENST00000620793.2	protein_coding	ClinVar	Likely benign	B/LB	No	12.72	0.0052016	0.651844	0.14231	Benign	NA	neutral	0.06	19
	2	96809390	96809399	97475127	97475136	ACGGGTGCAC	A	inframe_deletion	MODERATE	CNNM4	ENSG00000158158	ENST00000377075.3	protein_coding	ClinVar	Likely benign	B/LB	No	16.16	0.475657	0.926152	0.53333	Benign	-2.73	damaging	0.28	21
	2	98396101	98396104	99012564	99012567	CTCA	C	inframe_deletion	MODERATE	CNGA3	ENSG00000144191	ENST00000272602.7	protein_coding	ClinVar	Pathogenic	P/LP	No	17.81	0.0104821	0.96812	0.84765	Deleterious	-12.79	damaging	0.96	95
	2	99601548	99601549	100218010	100218011	C	CGCT	inframe_insertion	MODERATE	AFF3	ENSG00000144218	ENST00000672756.2	protein_coding	DDD	likely_benign	B/LB	No	17.96	0.00108701	0.148127	0.14414	Benign	-0.14	damaging	0.18	75
	2	104856495	104856510	105472953	105472968	TTCAAGCAGCGGCGCA	T	inframe_deletion	MODERATE	POU3F3	ENSG00000198914	ENST00000361360.4	protein_coding	ClinVar	Likely pathogenic	P/LP	No	22.1	0.985582	0.975476	0.62694	Deleterious	-38	damaging	0.69	98
	2	113131049	113131064	113888626	113888641	GATAGATGTGGTACCC	G	inframe_deletion	MODERATE	IL1RN	ENSG00000136689	ENST00000409930.4	protein_coding	ClinVar	Likely pathogenic	P/LP	No	15.78	0.326891	0.670328	0.3036	Deleterious	-16.44	damaging	0.98	86
	2	120100775	120100776	120858351	120858352	T	TTCCACAGAGTCC	inframe_insertion	MODERATE	EPB41L5	ENSG00000115109	ENST00000263713.10	protein_coding	ClinVar	Likely benign	B/LB	No	15.06	0.485442	0.33161	0.12709	Benign	-3.55	damaging	0.16	24
	2	120970569	120970572	121728145	121728148	TCAG	T	inframe_deletion	MODERATE	GLI2	ENSG00000074047	ENST00000361492.9	protein_coding	DDD	likely_benign	B/LB	No	16.6	0.0077698	0.942718	0.1469	Benign	-4.62	damaging	0.88	98
	2	127701591	127701592	128459165	128459166	G	GGCCGCGGAGCCGCTGCTC	inframe_insertion	MODERATE	SFT2D3	ENSG00000173349	ENST00000310981.6	protein_coding	gnomAD	likely benign	B/LB	No	13.99	0.218509	0.123528	0.19081	Benign	-3.64	damaging	0.02	7
	2	130508978	130509089	131266551	131266662	GTGGTCTCCAGAAGTGCCCACGTTGCTCTTGCCACTCCCCCTGCAGCAGGGGAAGCAGTGGCAGCACCACTTGCCCATCTTGCTCCTGAGTGTCTTCATAGTGGAGTCGTCC	G	inframe_deletion	MODERATE	POTEI	ENSG00000196834	ENST00000451531.7	protein_coding	gnomAD	likely benign	B/LB	No	3.894	0.00116737	0.000508494	0.30841	Benign	-18.63	neutral	0.07	48
	2	132645507	132645508	133403080	133403081	T	TAAG	inframe_insertion	MODERATE	GPR39	ENSG00000183840	ENST00000329321.4	protein_coding	ClinVar	Benign	B/LB	No	0.753	0.0094195	0.780823	0.13151	Benign	-2.25	neutral	0.05	5
	2	144400197	144400209	145157764	145157776	GCTGATGTGCGAA	G	inframe_deletion	MODERATE	ZEB2	ENSG00000169554	ENST00000627532.3	protein_coding	ClinVar	Likely pathogenic	P/LP	No	19.86	0.845954	0.989465	0.24295	Deleterious	-28.01	damaging	0.92	100
	2	148469414	148469435	149226983	149227004	AGGTCACCAAGGTCAACAATAG	A	inframe_deletion	MODERATE	MBD5	ENSG00000204406	ENST00000642680.2	protein_coding	ClinVar	Likely benign	B/LB	No	18.65	0.848299	0.976711	0.14837	Deleterious	-10.1	neutral	0.65	99
	2	148469426	148469429	149226995	149226998	TCAA	T	inframe_deletion	MODERATE	MBD5	ENSG00000204406	ENST00000642680.2	protein_coding	ClinVar	Likely benign	B/LB	No	17.11	0.144675	0.991744	0.1534	Benign	-3.26	damaging	0.84	99
	2	148929327	148929330	149686896	149686899	TTCA	T	inframe_deletion	MODERATE	KIF5C	ENSG00000168280	ENST00000435030.6	protein_coding	ClinVar	Pathogenic	P/LP	No	19.43	0.911498	0.95955	0.34807	NA	-12.52	damaging	0.84	93
	2	149579478	149579479	150435992	150435993	T	TTGATAAAGGTTCTGCTAG	inframe_insertion	MODERATE	MMADHC	ENSG00000168288	ENST00000303319.10	protein_coding	ClinVar	Pathogenic	P/LP	No	18.35	0.30353	0.92971	0.24719	Deleterious	-7.81	damaging	0.15	100
	2	151727801	151727816	152584315	152584330	ATGCTGGCTGTGCCAG	A	inframe_deletion	MODERATE	NEB	ENSG00000183091	ENST00000397345.8	protein_coding	ClinVar	likely benign	B/LB	No	6.56	0.112768	0.0110596	0.21829	Benign	-1.08	neutral	0.37	5
	2	161419022	161419031	162275533	162275542	TCGCCGTCAC	T	inframe_deletion	MODERATE	TBR1	ENSG00000136535	ENST00000389554.8	protein_coding	ClinVar	Likely pathogenic	P/LP	No	23.1	0.687492	0.99411	0.83402	Deleterious	-21.66	damaging	1	100
	2	165176265	165176268	166032775	166032778	CATT	C	inframe_deletion	MODERATE	SCN3A	ENSG00000153253	ENST00000283254.12	protein_coding	ClinVar	Benign	B/LB	No	13.88	0.00761486	0.982199	0.20073	Benign	-2.07	neutral	0.15	0
	2	165354253	165354256	166210763	166210766	CTGA	C	inframe_deletion	HIGH	SCN2A	ENSG00000136531	ENST00000375437.7	protein_coding	ClinVar	Likely pathogenic	P/LP	No	20.1	0.27649	0.917961	0.32582	Deleterious	-13.16	damaging	0.69	100
	2	165380649	165380652	166237159	166237162	TTTA	T	inframe_deletion	MODERATE	SCN2A	ENSG00000136531	ENST00000375437.7	protein_coding	ClinVar	Likely pathogenic	P/LP	No	19.16	0.995163	0.921375	0.47649	Deleterious	-12.52	damaging	0.98	100
	2	165381118	165381121	166237628	166237631	CAGA	C	inframe_deletion	MODERATE	SCN2A	ENSG00000136531	ENST00000375437.7	protein_coding	ClinVar	Pathogenic	P/LP	No	21.3	0.874152	0.953667	0.28179	Deleterious	-13.67	damaging	1	100
	2	165381134	165381137	166237644	166237647	ATAC	A	inframe_deletion	MODERATE	SCN2A	ENSG00000136531	ENST00000375437.7	protein_coding	ClinVar	Likely pathogenic	P/LP	No	19.64	0.643659	0.989244	0.27837	Deleterious	-15.52	damaging	1	100
	2	165991547	165991550	166848057	166848060	AAGT	A	inframe_deletion	MODERATE	SCN1A	ENSG00000144285	ENST00000674923.1	protein_coding	ClinVar	Likely pathogenic	P/LP	No	19.98	0.0349204	0.953118	0.30592	Deleterious	-13.46	damaging	0.88	97
	2	165991762	165991771	166848272	166848281	GGCGGTTCAA	G	inframe_deletion	MODERATE	SCN1A	ENSG00000144285	ENST00000674923.1	protein_coding	ClinVar	Pathogenic	P/LP	No	18.98	0.0130801	0.993921	0.27475	Deleterious	-20.45	neutral	0.94	99
	2	165992022	165992025	166848532	166848535	TGAG	T	inframe_deletion	MODERATE	SCN1A	ENSG00000144285	ENST00000674923.1	protein_coding	ClinVar	Pathogenic	P/LP	No	16.81	0.0150783	0.999983	0.23618	Deleterious	NA	neutral	0.82	97
	2	165992249	165992255	166848759	166848765	GGAGGCC	G	inframe_deletion	MODERATE	SCN1A	ENSG00000144285	ENST00000674923.1	protein_coding	ClinVar	Pathogenic	P/LP	No	19.32	0.0286871	0.995109	0.40176	Deleterious	-18.18	neutral	0.97	97
	2	166002740	166002741	166859250	166859251	G	GCAT	inframe_insertion	MODERATE	SCN1A	ENSG00000144285	ENST00000674923.1	protein_coding	ClinVar	Pathogenic	P/LP	No	21.8	0.0330558	0.921651	0.43865	Deleterious	-9.53	damaging	0.98	97
	2	166009745	166009769	166866255	166866279	CTCTTAGAGGTCTCAGAGCTCTTAG	C	inframe_deletion	HIGH	SCN1A	ENSG00000144285	ENST00000674923.1	protein_coding	ClinVar	Pathogenic	P/LP	No	19.53	0.206389	0.997147	0.38715	Deleterious	-48.77	damaging	0.65	99
	2	166009750	166009792	166866260	166866302	AGAGGTCTCAGAGCTCTTAGTGTCCTGAGAGATTTGATGGCTC	A	inframe_deletion	HIGH	SCN1A	ENSG00000144285	ENST00000674923.1	protein_coding	ClinVar	Likely pathogenic	P/LP	No	19.01	0.390211	0.996315	0.38937	Deleterious	NA	damaging	0.4	99
	2	166038027	166038036	166894537	166894546	TGGCCAAGAC	T	inframe_deletion	MODERATE	SCN1A	ENSG00000144285	ENST00000674923.1	protein_coding	ClinVar	Pathogenic	P/LP	No	19.52	0.84323	0.999986	0.55091	Deleterious	-23.22	damaging	0.98	99
	2	166041241	166041253	166897751	166897763	ACTGTAAGCACAT	A	inframe_deletion	MODERATE	SCN1A	ENSG00000144285	ENST00000674923.1	protein_coding	ClinVar	Likely pathogenic	P/LP	No	20.4	0.99589	0.984616	0.41448	Deleterious	NA	damaging	0.97	99
	2	166048937	166048940	166905447	166905450	AAAT	A	inframe_deletion	MODERATE	SCN1A	ENSG00000144285	ENST00000674923.1	protein_coding	ClinVar	Pathogenic/Likely pathogenic	P/LP	No	20.2	0.995994	0.976865	0.39879	Deleterious	-6.73	damaging	0.99	97
	2	166073405	166073406	166929915	166929916	C	CCAT	inframe_insertion	MODERATE	SCN1A	ENSG00000144285	ENST00000674923.1	protein_coding	ClinVar	Likely pathogenic	P/LP	No	18.18	0.717304	0.981549	0.2779	Deleterious	-8.38	damaging	0.74	97
	2	166073438	166073450	166929948	166929960	GAAGGTTCTTTCC	G	inframe_deletion	MODERATE	SCN1A	ENSG00000144285	ENST00000674923.1	protein_coding	ClinVar	Likely pathogenic	P/LP	No	19.28	0.810781	0.997325	0.23323	Deleterious	-26.31	damaging	0.71	99
	2	166073470	166073473	166929980	166929983	GGCT	G	inframe_deletion	MODERATE	SCN1A	ENSG00000144285	ENST00000674923.1	protein_coding	ClinVar	Likely pathogenic	P/LP	No	20.6	0.816799	0.97397	0.18307	Deleterious	NA	neutral	0.69	97
	2	166276969	166276972	167133479	167133482	ATCT	A	inframe_deletion	MODERATE	SCN9A	ENSG00000169432	ENST00000645283.1	protein_coding	gnomAD	likely benign	B/LB	No	14.13	3.78e-06	0.474695	NA	NA	NA	NA	NA	6
	2	168247286	168247287	169103796	169103797	C	CGCCGGG	inframe_insertion	MODERATE	STK39	ENSG00000198648	ENST00000355999.5	protein_coding	ClinVar	Benign	B/LB	No	16.82	0.124273	0.127418	0.22156	Benign	0.32	neutral	0.1	0
	2	168247355	168247356	169103865	169103866	G	GGCC	inframe_insertion	MODERATE	STK39	ENSG00000198648	ENST00000355999.5	protein_coding	gnomAD	likely benign	B/LB	No	10.13	0.00232311	0.0262517	0.17715	Benign	0.21	damaging	0.07	13
	2	168247361	168247382	169103871	169103892	CGCCGCCGCCGCTGTCACCGGG	C	inframe_deletion	MODERATE	STK39	ENSG00000198648	ENST00000355999.5	protein_coding	gnomAD	likely benign	B/LB	No	15.88	0.127627	0.0780263	0.15541	Benign	-1.45	neutral	0.03	7
	2	169504506	169504509	170361016	170361019	CAGA	C	inframe_deletion	MODERATE	BBS5	ENSG00000163093	ENST00000295240.8	protein_coding	ClinVar	Likely pathogenic	P/LP	No	22.3	0.766496	0.990964	0.39202	Deleterious	-9.43	damaging	0.95	90
	2	169510237	169510238	170366747	170366748	T	ACTC	inframe_insertion	MODERATE	KLHL41	ENSG00000239474	ENST00000284669.2	protein_coding	ClinVar	Pathogenic	P/LP	No	21.7	0.56455	nan	0.60008	NA	-7.51	damaging	NA	89
	2	169510352	169510355	170366862	170366865	AAAG	A	inframe_deletion	MODERATE	KLHL41	ENSG00000239474	ENST00000284669.2	protein_coding	ClinVar	Pathogenic	P/LP	No	20.8	0.76435	0.975684	0.46855	Deleterious	-12.27	damaging	0.85	92
	2	170844096	170844099	171700606	171700609	TAAG	T	inframe_deletion	MODERATE	GAD1	ENSG00000128683	ENST00000358196.8	protein_coding	ClinVar	Pathogenic	P/LP	No	18.7	0.759643	0.967008	0.44884	Deleterious	-11.06	damaging	0.96	91
	2	172102400	172102401	172967128	172967129	G	GGCT	inframe_insertion	MODERATE	DLX2	ENSG00000115844	ENST00000234198.9	protein_coding	gnomAD	likely benign	B/LB	No	21.4	0.000457813	0.552296	0.75512	Benign	-0.76	damaging	0.63	0
	2	172504157	172504160	173368885	173368888	AAAG	A	inframe_deletion	MODERATE	ITGA6	ENSG00000091409	ENST00000409080.6	protein_coding	ClinVar	Likely pathogenic	P/LP	No	22.1	0.321968	0.937672	0.24111	Deleterious	-5.59	damaging	0.78	95
	2	174337446	174337461	175202174	175202189	GGGCGGCGGCAGCGGC	G	inframe_deletion	MODERATE	SP9	ENSG00000217236	ENST00000394967.3	protein_coding	gnomAD	likely benign	B/LB	No	18.03	0.0149431	0.0967513	0.19888	Benign	-1.52	damaging	0.12	0
	2	174571942	174571943	175436670	175436671	T	TGAG	inframe_insertion	MODERATE	WIPF1	ENSG00000115935	ENST00000679041.1	protein_coding	ClinVar	Likely benign	B/LB	No	16.9	0.00834539	0.559224	0.14377	Benign	1.56	damaging	0.36	20
	2	176093061	176093082	176957789	176957810	GGCGGCGGCGGCAGCGGCGGCT	G	inframe_deletion	MODERATE	HOXD13	ENSG00000128714	ENST00000392539.4	protein_coding	ClinVar	Pathogenic	P/LP	No	16.25	0.0317973	0.445177	0.66081	Deleterious	1.67	neutral	0.04	76
	2	176093064	176093073	176957792	176957801	GGCGGCGGCA	G	inframe_deletion	MODERATE	HOXD13	ENSG00000128714	ENST00000392539.4	protein_coding	ClinVar	Benign	B/LB	No	16.31	0.00786796	0.276269	0.67677	Benign	0.22	neutral	0.08	10
	2	176093082	176093083	176957810	176957811	T	TGCGGCG	inframe_insertion	MODERATE	HOXD13	ENSG00000128714	ENST00000392539.4	protein_coding	DDD	likely_benign	B/LB	Yes	15.27	0.00370901	0.133222	0.71423	Benign	-0.57	neutral	0.16	93
	2	176093094	176093095	176957822	176957823	G	GGCGGCAGCGGCGGCTGCGGCGGCGGCA	inframe_insertion	MODERATE	HOXD13	ENSG00000128714	ENST00000392539.4	protein_coding	ClinVar	Pathogenic	P/LP	No	16.03	0.00996384	0.672609	0.71001	Deleterious	-3.33	neutral	0.24	98
	2	176093094	176093095	176957822	176957823	G	GGCGGCGGCTGCGGCGGCGGCA	inframe_insertion	MODERATE	HOXD13	ENSG00000128714	ENST00000392539.4	protein_coding	ClinVar	Pathogenic	P/LP	No	16.19	0.00996425	0.663296	0.7116	Deleterious	-2.2	neutral	0.24	97
	2	176094589	176094592	176959317	176959320	TAAC	T	inframe_deletion	MODERATE	HOXD13	ENSG00000128714	ENST00000392539.4	protein_coding	ClinVar	Likely pathogenic	P/LP	No	20.4	0.97424	0.99151	0.87963	Deleterious	-13.36	neutral	0.93	90
	2	176130574	176130575	176995302	176995303	G	GCGCACC	inframe_insertion	MODERATE	HOXD8	ENSG00000175879	ENST00000313173.6	protein_coding	gnomAD	likely benign	B/LB	No	18.7	0.00127499	0.138152	0.19362	Benign	-1.03	damaging	0.09	1
	2	178461119	178461122	179325846	179325849	CACA	C	inframe_deletion	MODERATE	PJVK	ENSG00000204311	ENST00000644580.2	protein_coding	ClinVar	Pathogenic/Likely pathogenic	P/LP	No	19.18	0.00257116	0.978736	0.47831	Deleterious	-1.97	damaging	0.56	97
	2	178533656	178533659	179398383	179398386	ATTG	A	inframe_deletion	MODERATE	TTN	ENSG00000155657	ENST00000589042.5	protein_coding	ClinVar	Likely pathogenic	P/LP	No	21.7	0.0148971	0.988674	NA	Deleterious	-9.79	damaging	0.83	96
	2	178539496	178539550	179404223	179404277	CCACCAGAGATGTACCTCGGACTCTGGAATCAATGGTATACCAGGCGGCTTTAGG	C	inframe_deletion	MODERATE	TTN	ENSG00000155657	ENST00000589042.5	protein_coding	ClinVar	Likely pathogenic	P/LP	No	22.1	0.179649	0.995128	NA	Deleterious	-81.74	damaging	0.55	99
	2	178552711	178552714	179417438	179417441	TGTG	T	inframe_deletion	MODERATE	TTN	ENSG00000155657	ENST00000589042.5	protein_coding	ClinVar	Likely benign	B/LB	No	21.5	0.0488826	0.987462	NA	Benign	-10.39	neutral	0.95	96
	2	178610250	178610253	179474977	179474980	TCTC	T	inframe_deletion	MODERATE	TTN	ENSG00000155657	ENST00000589042.5	protein_coding	ClinVar	Likely benign	B/LB	No	19.8	0.0468653	0.975886	NA	Benign	-11.13	damaging	0.98	96
	2	178650214	178650232	179514941	179514959	TTTTCCTCTTCAGGAGCAA	T	inframe_deletion	MODERATE	TTN	ENSG00000155657	ENST00000589042.5	protein_coding	ClinVar	likely benign	B/LB	No	17.65	0.0103537	0.519954	NA	Benign	-1.44	neutral	0.23	5
	2	178679957	178679958	179544684	179544685	A	ACTT	inframe_insertion	MODERATE	TTN	ENSG00000155657	ENST00000589042.5	protein_coding	ClinVar	Benign	B/LB	No	18.15	0.00191675	0.135363	NA	Benign	-1.07	damaging	0.42	94
	2	178679958	178679959	179544685	179544686	C	CTCT	inframe_insertion	MODERATE	TTN	ENSG00000155657	ENST00000589042.5	protein_coding	gnomAD	likely benign	B/LB	No	17.62	0.000713713	0.0591939	NA	Benign	0.27	damaging	0.41	3
	2	178688150	178688153	179552877	179552880	TTTC	T	inframe_deletion	MODERATE	TTN	ENSG00000155657	ENST00000589042.5	protein_coding	ClinVar	Likely benign	B/LB	No	18.69	0.00597032	0.846662	NA	Benign	-2.94	damaging	0.47	96
	2	178747082	178747083	179611809	179611810	A	ATATCGCTCTAGAGTCTCTCCTGGGGGTGTGGAG	inframe_insertion	MODERATE	TTN	ENSG00000155657	ENST00000360870.10	protein_coding	ClinVar	Likely benign	B/LB	No	0.42	3.49e-05	0.0710547	0.16698	Benign	0.15	neutral	0.59	43
	2	187363386	187363389	188228113	188228116	GCTA	G	inframe_deletion	HIGH	CALCRL	ENSG00000064989	ENST00000392370.8	protein_coding	ClinVar	Pathogenic	P/LP	No	20.2	0.235741	0.984304	0.37848	Deleterious	-8.27	damaging	0.95	93
	2	188987108	188987111	189851834	189851837	TAGG	T	inframe_deletion	MODERATE	COL3A1	ENSG00000168542	ENST00000304636.9	protein_coding	DDD	likely_benign	B/LB	Yes	20.3	0.0173638	0.580052	0.78358	Benign	-1.48	damaging	0.56	98
	2	188988083	188988101	189852809	189852827	CCCCCCAGGCCCTCCCGGT	C	inframe_deletion	MODERATE	COL3A1	ENSG00000168542	ENST00000304636.9	protein_coding	DDD	likely_pathogenic	P/LP	Yes	21.4	0.913672	0.828704	0.78848	Deleterious	-14.81	neutral	0.66	99
	2	188988621	188988622	189853347	189853348	A	AACCTGGGCAAGCTGG	inframe_insertion	MODERATE	COL3A1	ENSG00000168542	ENST00000304636.9	protein_coding	ClinVar	Pathogenic	P/LP	No	20.3	0.138491	0.925073	0.83636	Deleterious	-6.57	damaging	0.8	98
	2	188993372	188993373	189858098	189858099	A	ACCTGCAGAC	inframe_insertion	MODERATE	COL3A1	ENSG00000168542	ENST00000304636.9	protein_coding	ClinVar	Pathogenic	P/LP	No	20.2	0.174209	0.816977	0.84529	Deleterious	-8.58	neutral	0.87	100
	2	188993402	188993420	189858128	189858146	CCCTGGACAAAGAGGAGAA	C	inframe_deletion	MODERATE	COL3A1	ENSG00000168542	ENST00000304636.9	protein_coding	ClinVar	Pathogenic	P/LP	No	21.5	0.99476	0.899091	0.84689	Deleterious	-21.86	neutral	0.95	99
	2	188993412	188993415	189858138	189858141	AGAG	A	inframe_deletion	MODERATE	COL3A1	ENSG00000168542	ENST00000304636.9	protein_coding	ClinVar	Pathogenic	P/LP	No	22.3	0.977362	0.94591	0.83645	Deleterious	-12.5	damaging	0.91	98
	2	188999325	188999331	189864051	189864057	TGGCAGG	T	inframe_deletion	MODERATE	COL3A1	ENSG00000168542	ENST00000304636.9	protein_coding	ClinVar	Likely pathogenic	P/LP	No	21.7	0.646862	0.987867	0.84325	Deleterious	-11.39	neutral	0.77	98
	2	188999469	188999496	189864195	189864222	GGGTGCTGCTGGTCCTCCTGGGCCACCT	G	inframe_deletion	MODERATE	COL3A1	ENSG00000168542	ENST00000304636.9	protein_coding	ClinVar	Pathogenic	P/LP	No	21.3	0.974218	0.948102	0.85142	Deleterious	NA	NA	0.63	99
	2	188999482	188999509	189864208	189864235	CCTCCTGGGCCACCTGGTGCTGCTGGTA	C	inframe_deletion	MODERATE	COL3A1	ENSG00000168542	ENST00000304636.9	protein_coding	ClinVar	Pathogenic	P/LP	No	22.2	0.989149	0.980106	0.84781	Deleterious	-29.36	neutral	0.6	99
	2	189002994	189003021	189867720	189867747	GCTCCGGGTGAGAAAGGTGAAGGAGGCC	G	inframe_deletion	HIGH	COL3A1	ENSG00000168542	ENST00000304636.9	protein_coding	ClinVar	Pathogenic	P/LP	No	21.6	0.954448	0.985292	0.85843	Deleterious	-36.34	damaging	0.6	99
	2	189006225	189006228	189870951	189870954	GTCT	G	inframe_deletion	MODERATE	COL3A1	ENSG00000168542	ENST00000304636.9	protein_coding	ClinVar	Pathogenic	P/LP	No	14.99	0.072412	0.924418	0.84611	Deleterious	-7.68	neutral	0.87	98
	2	189006948	189006966	189871674	189871692	CCCTGCTGGTGCTCCCGGT	C	inframe_deletion	MODERATE	COL3A1	ENSG00000168542	ENST00000304636.9	protein_coding	ClinVar	Pathogenic	P/LP	No	18.38	0.939867	0.941286	0.84598	Deleterious	-23.3	neutral	0.75	99
	2	189008047	189008074	189872773	189872800	CCCAGTGGACCTCCTGGCAAAGATGGAA	C	inframe_deletion	MODERATE	COL3A1	ENSG00000168542	ENST00000304636.9	protein_coding	ClinVar	Likely pathogenic	P/LP	No	22.3	0.661803	0.970135	0.81639	Deleterious	-44.77	neutral	0.69	99
	2	189565393	189565396	190430119	190430122	CTTT	C	inframe_deletion	MODERATE	SLC40A1	ENSG00000138449	ENST00000261024.7	protein_coding	ClinVar	Likely benign	B/LB	No	16.16	0.566338	0.949113	0.62418	Deleterious	-2.34	damaging	0.64	95
	2	189571741	189571744	190436467	190436470	GCAA	G	inframe_deletion	MODERATE	SLC40A1	ENSG00000138449	ENST00000261024.7	protein_coding	ClinVar	Pathogenic	P/LP	No	20.1	0.153226	0.965001	0.67802	Deleterious	-10.18	damaging	1	95
	2	190205155	190205158	191069881	191069884	GATT	G	inframe_deletion	MODERATE	HIBCH	ENSG00000198130	ENST00000359678.10	protein_coding	ClinVar	Likely pathogenic	P/LP	No	7.782	0.549204	0.302253	0.78748	Deleterious	-8.11	damaging	0.38	92
	2	196318617	196318620	197183341	197183344	CCTT	C	inframe_deletion	MODERATE	HECW2	ENSG00000138411	ENST00000644978.2	protein_coding	ClinVar	Likely benign	B/LB	No	11.13	0.0285988	0.704918	0.23699	Benign	-1.62	neutral	0.18	97
	2	196319543	196319546	197184267	197184270	ACTC	A	inframe_deletion	MODERATE	HECW2	ENSG00000138411	ENST00000644978.2	protein_coding	ClinVar	Benign	B/LB	No	18.87	0.0100952	0.990402	0.35505	Benign	-4.12	neutral	0.47	4
	2	196319638	196319641	197184362	197184365	CATT	C	inframe_deletion	MODERATE	HECW2	ENSG00000138411	ENST00000644978.2	protein_coding	ClinVar	Likely benign	B/LB	No	19.14	0.028592	0.995677	0.39506	Benign	-4.25	neutral	0.51	68
	2	196912939	196912942	197777663	197777666	TAAG	T	inframe_deletion	MODERATE	PGAP1	ENSG00000197121	ENST00000354764.9	protein_coding	ClinVar	Likely pathogenic	P/LP	No	19.51	0.316512	0.965036	0.48038	Deleterious	-9.28	damaging	0.92	80
	2	196920021	196920024	197784745	197784748	CAGG	C	inframe_deletion	MODERATE	PGAP1	ENSG00000197121	ENST00000354764.9	protein_coding	ClinVar	Pathogenic	P/LP	No	20.8	0.680345	0.983457	0.3773	Deleterious	-15.17	damaging	0.86	89
	2	197487067	197487068	198351791	198351792	A	ACCACCTCCCATT	inframe_insertion	MODERATE	HSPD1	ENSG00000144381	ENST00000388968.8	protein_coding	ClinVar	Likely benign	B/LB	No	16.54	0.0242906	0.91321	0.095291	Benign	1.4	damaging	0.72	87
	2	202464919	202464940	203329642	203329663	GGTAGCACCTGCTATGGCCTTT	G	inframe_deletion	HIGH	BMPR2	ENSG00000204217	ENST00000374580.10	protein_coding	ClinVar	Pathogenic	P/LP	No	19.61	0.991209	0.988334	0.81989	Deleterious	-29.21	damaging	0.65	97
	2	202552742	202552745	203417465	203417468	CGAA	C	inframe_deletion	MODERATE	BMPR2	ENSG00000204217	ENST00000374580.10	protein_coding	ClinVar	Pathogenic	P/LP	No	21.1	0.951231	0.985047	0.81268	Deleterious	-14.12	damaging	0.96	97
	2	202635418	202635419	203500141	203500142	A	AGGCGGC	inframe_insertion	MODERATE	FAM117B	ENSG00000138439	ENST00000392238.3	protein_coding	gnomAD	likely benign	B/LB	No	15.66	0.0011	0.0159581	0.30523	Benign	-0.44	neutral	0.04	1
	2	206146971	206146974	207011695	207011698	AATG	A	inframe_deletion	MODERATE	NDUFS1	ENSG00000023228	ENST00000233190.11	protein_coding	ClinVar	Pathogenic	P/LP	No	19.85	0.699593	0.99394	0.86296	Deleterious	-12.63	damaging	0.98	93
	2	206147045	206147048	207011769	207011772	CTGT	C	inframe_deletion	MODERATE	NDUFS1	ENSG00000023228	ENST00000233190.11	protein_coding	ClinVar	Likely pathogenic	P/LP	No	21.2	0.892098	0.966275	0.74371	Deleterious	-14.25	damaging	0.95	93
	2	207767493	207767559	208632217	208632283	GTGCCCACCAGCAGGTAGAGCACCAGCGGGCCCAGCACGAAGCCGCGCAGCGAGTTCAGGTTCTGGT	G	inframe_deletion	HIGH	FZD5	ENSG00000163251	ENST00000295417.4	protein_coding	ClinVar	Likely pathogenic	P/LP	No	21.7	0.440563	0.996114	0.66521	Deleterious	-97.75	damaging	0.41	100
	2	210556728	210556729	211421452	211421453	A	ATCT	inframe_insertion	MODERATE	CPS1	ENSG00000021826	ENST00000430249.7	protein_coding	ClinVar	Benign	B/LB	No	15.45	0.00536539	0.869173	0.43632	Benign	-0.07	neutral	0.17	0
	2	210576411	210576412	211441135	211441136	T	TTGGGAA	inframe_insertion	MODERATE	CPS1	ENSG00000021826	ENST00000233072.10	protein_coding	ClinVar	Likely pathogenic	P/LP	No	19.4	0.0528235	0.897894	0.9055	Deleterious	-10.28	damaging	1	86
	2	210642553	210642556	211507277	211507280	CGGT	C	inframe_deletion	MODERATE	CPS1	ENSG00000021826	ENST00000233072.10	protein_coding	ClinVar	Pathogenic	P/LP	No	20.5	0.00767867	0.972869	0.76037	Deleterious	-10.34	damaging	0.96	93
	2	214780778	214780799	215645502	215645523	GTGGTGAAGAACATTCAGGCAA	G	inframe_deletion	MODERATE	BARD1	ENSG00000138376	ENST00000260947.9	protein_coding	ClinVar	likely benign	B/LB	No	13.65	0.0061637	0.763935	0.12796	Benign	-7.31	neutral	0.2	9
	2	215386883	215386886	216251606	216251609	CGAG	C	inframe_deletion	MODERATE	FN1	ENSG00000115414	ENST00000354785.11	protein_coding	ClinVar	Pathogenic	P/LP	No	21.7	0.0931835	0.986213	0.31798	Deleterious	-13.17	damaging	1	96
	2	215408298	215408301	216273021	216273024	CTGT	C	inframe_deletion	MODERATE	FN1	ENSG00000115414	ENST00000354785.11	protein_coding	DDD	likely_pathogenic	P/LP	Yes	21.9	0.144052	0.900756	0.22994	Deleterious	-4.63	damaging	0.92	96
	2	216432766	216432767	217297489	217297490	C	CCTGGGG	inframe_insertion	MODERATE	SMARCAL1	ENSG00000138375	ENST00000357276.9	protein_coding	ClinVar	Likely pathogenic	P/LP	No	18.89	0.0142683	0.958946	0.56559	Deleterious	-10.93	damaging	0.99	92
	2	217848163	217848164	218712886	218712887	G	GGCTGCT	inframe_insertion	MODERATE	TNS1	ENSG00000079308	ENST00000646520.1	protein_coding	gnomAD	likely benign	B/LB	No	16.49	0.0185846	0.394003	0.11758	Benign	-0.44	damaging	0.16	4
	2	217897939	217897942	218762662	218762665	GTCC	G	inframe_deletion	MODERATE	TNS1	ENSG00000079308	ENST00000646520.1	protein_coding	gnomAD	likely benign	B/LB	No	19.42	0.571661	0.98667	0.28716	Benign	-10.22	damaging	0.7	7
	2	218262879	218262882	219127602	219127605	GCTT	G	inframe_deletion	MODERATE	GPBAR1	ENSG00000179921	ENST00000519574.2	protein_coding	ClinVar	Likely benign	B/LB	No	18.61	0.0311048	0.838277	0.50068	Benign	-5.5	damaging	0.88	56
	2	218344961	218344967	219209684	219209690	GATATGC	G	inframe_deletion	MODERATE	PNKD	ENSG00000127838	ENST00000273077.9	protein_coding	ClinVar	Likely benign	B/LB	No	20.2	0.249241	0.988889	0.58777	Deleterious	-3.29	damaging	0.89	14
	2	219057442	219057443	219922164	219922165	C	CGGA	inframe_insertion	MODERATE	IHH	ENSG00000163501	ENST00000295731.7	protein_coding	ClinVar	Likely pathogenic	P/LP	No	22.4	0.0712361	0.979206	0.8326	Deleterious	-8.94	damaging	0.98	93
	2	219060182	219060185	219924904	219924907	TCTC	T	inframe_deletion	MODERATE	IHH	ENSG00000163501	ENST00000295731.7	protein_coding	ClinVar	Likely pathogenic	P/LP	No	22.1	0.0574232	0.951531	0.83216	Deleterious	-11.75	damaging	0.91	93
	2	219182152	219182153	220046874	220046875	G	GGAGGAA	inframe_insertion	MODERATE	RETREG2	ENSG00000144567	ENST00000430297.7	protein_coding	gnomAD	likely benign	B/LB	No	16.05	0.0232394	0.447754	0.61527	Benign	0.05	neutral	0	8
	2	219418791	219418800	220283513	220283522	TGGAGCTGCA	T	inframe_deletion	MODERATE	DES	ENSG00000175084	ENST00000373960.4	protein_coding	ClinVar	Pathogenic	P/LP	No	22.8	0.975788	0.972811	0.82206	Deleterious	-19.51	damaging	0.98	97
	2	219418976	219418997	220283698	220283719	CAGCGCGCGCGCGTCGACGTCG	C	inframe_deletion	MODERATE	DES	ENSG00000175084	ENST00000373960.4	protein_coding	ClinVar	Pathogenic	P/LP	No	22.8	0.987374	0.992928	0.72876	Deleterious	-32.08	damaging	0.73	97
	2	219421341	219421342	220286063	220286064	A	ACGATTC	inframe_insertion	MODERATE	DES	ENSG00000175084	ENST00000373960.4	protein_coding	ClinVar	Likely pathogenic	P/LP	No	19.83	0.139046	0.9242	0.80134	Deleterious	-9.76	damaging	0.9	94
	2	219421384	219421393	220286106	220286115	TGCCAGTGAG	T	inframe_deletion	HIGH	DES	ENSG00000175084	ENST00000373960.4	protein_coding	ClinVar	Pathogenic	P/LP	No	22.4	0.993454	0.98943	0.81671	Deleterious	-15.02	neutral	0.9	97
	2	222297096	222297114	223161815	223161833	CGGATGCCGTGGTGGGCCA	C	inframe_deletion	MODERATE	PAX3	ENSG00000135903	ENST00000392070.7	protein_coding	ClinVar	Pathogenic	P/LP	No	22.6	0.990624	0.996578	0.86084	Deleterious	-36.21	damaging	1	100
	2	226796569	226796572	227661285	227661288	TACC	T	inframe_deletion	MODERATE	IRS1	ENSG00000169047	ENST00000305123.6	protein_coding	ClinVar	Pathogenic	P/LP	No	16.07	0.0493395	0.9418	0.56035	Deleterious	-3.5	damaging	0.87	92
	2	226796679	226796682	227661395	227661398	TTGC	T	inframe_deletion	MODERATE	IRS1	ENSG00000169047	ENST00000305123.6	protein_coding	ClinVar	likely benign	B/LB	No	9.291	0.000308683	0.00937546	0.51042	Benign	1.08	damaging	0.32	2
	2	227077928	227077946	227942644	227942662	ACCTGGGTGGCCTGGAACT	A	inframe_deletion	MODERATE	COL4A4	ENSG00000081052	ENST00000396625.5	protein_coding	ClinVar	Likely pathogenic	P/LP	No	17.16	0.0974222	0.276818	0.7583	Deleterious	-23.31	neutral	0.91	99
	2	227094153	227094171	227958869	227958887	TGGTGCTCCAGGCAAGCCA	T	inframe_deletion	MODERATE	COL4A4	ENSG00000081052	ENST00000396625.5	protein_coding	ClinVar	Likely pathogenic	P/LP	No	18.82	0.599365	0.50566	0.69747	Deleterious	-18.39	neutral	0.8	99
	2	227144543	227144549	228009259	228009265	AATGAGT	A	inframe_deletion	MODERATE	COL4A4	ENSG00000081052	ENST00000396625.5	protein_coding	DDD	likely_benign	B/LB	No	10.32	0.548567	0.116433	0.82661	Deleterious	-2.74	neutral	0.79	79
	2	227164755	227164779	228029471	228029495	AGGTGCTCCTGCTGCCGCTCCTGCT	A	inframe_deletion	MODERATE	COL4A3	ENSG00000169031	ENST00000396578.8	protein_coding	ClinVar	Pathogenic	P/LP	No	15.22	0.971949	0.0190539	0.66372	Deleterious	-4.68	neutral	0.17	96
	2	227164758	227164770	228029474	228029486	TGCTCCTGCTGCC	T	inframe_deletion	MODERATE	COL4A3	ENSG00000169031	ENST00000396578.8	protein_coding	ClinVar	Likely benign	B/LB	No	13.47	0.920222	0.0112682	0.66915	Benign	-2.17	neutral	0.18	17
	2	227293286	227293295	228158002	228158011	CCCTGGAAGT	C	inframe_deletion	MODERATE	COL4A3	ENSG00000169031	ENST00000396578.8	protein_coding	ClinVar	Pathogenic/Likely pathogenic	P/LP	No	17.62	0.00729079	0.263585	0.68817	Deleterious	-5.26	neutral	0.6	92
	2	227598928	227598940	228463644	228463656	CGGTGGCCGCTGT	C	inframe_deletion	MODERATE	SCYGR2	ENSG00000284643	ENST00000641394.1	protein_coding	gnomAD	likely benign	B/LB	No	11.69	0.0088606	0.0113521	0.25624	NA	NA	NA	NA	97
	2	227598935	227598983	228463651	228463699	CGCTGTGGTGGCTGCGGTGGTGGCTGTGGTGGTGGCTGTGGTGGTGGCT	C	inframe_deletion	MODERATE	SCYGR2	ENSG00000284643	ENST00000641394.1	protein_coding	gnomAD	likely benign	B/LB	No	15.73	0.00408372	0.0534849	0.20718	NA	NA	NA	NA	8
	2	227598959	227598960	228463675	228463676	T	TGCG	inframe_insertion	MODERATE	SCYGR2	ENSG00000284643	ENST00000641394.1	protein_coding	gnomAD	likely benign	B/LB	No	16.12	0.000864231	0.141981	0.25622	NA	NA	NA	NA	7
	2	227598961	227598962	228463677	228463678	T	TGGTGGCTGC	inframe_insertion	MODERATE	SCYGR2	ENSG00000284643	ENST00000641394.1	protein_coding	gnomAD	likely benign	B/LB	No	8.71	0.000285996	0.116911	0.26068	NA	NA	NA	NA	7
	2	227598961	227598985	228463677	228463701	TGGTGGTGGCTGTGGTGGTGGCTGC	T	inframe_deletion	MODERATE	SCYGR2	ENSG00000284643	ENST00000641394.1	protein_coding	gnomAD	likely benign	B/LB	No	16.32	0.00168028	0.0996211	0.24974	NA	NA	NA	NA	6
	2	227599186	227599187	228463902	228463903	A	ATGTGGC	inframe_insertion	MODERATE	SCYGR2	ENSG00000284643	ENST00000641394.1	protein_coding	gnomAD	likely benign	B/LB	No	14.19	0.000885285	0.113308	0.23066	NA	NA	NA	NA	9
	2	227617593	227617605	228482309	228482321	CGGTGGTGGCTGT	C	inframe_deletion	MODERATE	SCYGR4	ENSG00000284631	ENST00000641801.1	protein_coding	gnomAD	likely benign	B/LB	No	16.75	0.009324	0.209242	0.24252	NA	NA	NA	NA	10
	2	227688200	227688203	228552916	228552919	TCTA	T	inframe_deletion	HIGH	SLC19A3	ENSG00000135917	ENST00000644224.2	protein_coding	ClinVar	Pathogenic	P/LP	No	18.31	0.537127	0.953396	0.65357	Deleterious	-10.75	damaging	0.86	95
	2	227699209	227699212	228563925	228563928	TACG	T	inframe_deletion	MODERATE	SLC19A3	ENSG00000135917	ENST00000644224.2	protein_coding	ClinVar	Likely pathogenic	P/LP	No	15.52	0.934657	0.97998	0.58425	Deleterious	-12.04	damaging	0.97	95
	2	227728391	227728394	228593107	228593110	CGGT	C	inframe_deletion	MODERATE	SCYGR7	ENSG00000284718	ENST00000641700.1	protein_coding	gnomAD	likely benign	B/LB	No	13.74	0.00071748	0.0342717	0.23946	NA	NA	NA	NA	8
	2	227745939	227745978	228610655	228610694	TGCAGTGGTGGCTGTGGTGGTGGCTGCGGTGGTGGCTGCG	T	inframe_deletion	MODERATE	SCYGR8	ENSG00000284635	ENST00000641981.1	protein_coding	gnomAD	likely benign	B/LB	No	14.71	0.00076593	0.0855732	0.22358	NA	NA	NA	NA	6
	2	227745975	227745978	228610691	228610694	TGCG	T	inframe_deletion	MODERATE	SCYGR8	ENSG00000284635	ENST00000641981.1	protein_coding	gnomAD	likely benign	B/LB	No	13.05	0.000305092	0.0106497	0.22767	NA	NA	NA	NA	16
	2	227745983	227745992	228610699	228610708	TGGTGGCTGC	T	inframe_deletion	MODERATE	SCYGR8	ENSG00000284635	ENST00000641981.1	protein_coding	gnomAD	likely benign	B/LB	No	13.9	0.00114449	0.172438	0.23109	NA	NA	NA	NA	6
	2	229591816	229591828	230456532	230456544	CGCTGCTGCTGCT	C	inframe_deletion	MODERATE	DNER	ENSG00000187957	ENST00000341772.5	protein_coding	gnomAD	likely benign	B/LB	No	11.77	0.0254259	0.72639	0.60229	Benign	4.86	neutral	0.18	7
	2	231460685	231460688	232325396	232325399	TTCC	T	inframe_deletion	MODERATE	NCL	ENSG00000115053	ENST00000322723.9	protein_coding	ClinVar	Benign	B/LB	No	16.64	0.0392265	0.330081	0.1282	Benign	-0.34	neutral	0.1	2
	2	232343413	232343414	233208123	233208124	A	AGGG	inframe_insertion	MODERATE	DIS3L2	ENSG00000144535	ENST00000273009.10	protein_coding	DDD	benign	B/LB	No	3.128	0.0237596	0.0454049	0.14782	Benign	1.4	neutral	0.2	3
	2	232486298	232486310	233351008	233351020	CTGGCGTCCAGGT	C	inframe_deletion	MODERATE	ECEL1	ENSG00000171551	ENST00000304546.6	protein_coding	ClinVar	Pathogenic	P/LP	No	21.9	0.625741	0.964803	0.43465	Deleterious	-12.4	damaging	0.83	99
	2	232540660	232540661	233405370	233405371	T	TGAGGGTGCC	inframe_insertion	MODERATE	CHRNG	ENSG00000196811	ENST00000651502.1	protein_coding	ClinVar	Pathogenic	P/LP	No	21.6	0.0839198	0.975705	0.47155	Deleterious	-10.1	damaging	0.97	97
	2	232844199	232844200	233708909	233708910	A	AAGC	inframe_insertion	MODERATE	GIGYF2	ENSG00000204120	ENST00000629305.2	protein_coding	gnomAD	likely benign	B/LB	No	19.53	0.0500573	0.452362	0.13972	Benign	1.01	damaging	0.17	1
	2	232847499	232847520	233712209	233712230	TCAGCAGCAGCAGCTGCCACAG	T	inframe_deletion	MODERATE	GIGYF2	ENSG00000204120	ENST00000629305.2	protein_coding	gnomAD	likely benign	B/LB	No	18.05	0.00820372	0.320254	0.10301	Benign	1.54	neutral	0.37	2
	2	232847516	232847519	233712226	233712229	CACA	C	inframe_deletion	MODERATE	GIGYF2	ENSG00000204120	ENST00000373563.9	protein_coding	ClinVar	Likely benign	B/LB	No	11.81	0.00045013	0.0107418	0.09015	Benign	0.86	neutral	0.19	0
	2	233450046	233450049	234358692	234358695	AGAG	A	inframe_deletion	MODERATE	DGKD	ENSG00000077044	ENST00000264057.7	protein_coding	ClinVar	Benign	B/LB	No	18.25	0.00973538	0.89222	0.13783	Benign	-2.39	neutral	0.76	0
	2	233760794	233760797	234669440	234669443	ATTC	A	inframe_deletion	MODERATE	UGT1A1	ENSG00000241635	ENST00000305208.10	protein_coding	ClinVar	Pathogenic	P/LP	No	15.91	0.635949	0.978527	0.60796	Deleterious	-9.85	damaging	0.9	94
	2	233760894	233760918	234669540	234669564	CACATGACCTTCCTGCAGCGGGTGA	C	inframe_deletion	MODERATE	UGT1A1	ENSG00000241635	ENST00000305208.10	protein_coding	ClinVar	Likely pathogenic	P/LP	No	20.6	0.629091	0.967794	0.65114	Deleterious	NA	damaging	0.45	98
	2	237336220	237336223	238244863	238244866	TGCA	T	inframe_deletion	MODERATE	COL6A3	ENSG00000163359	ENST00000295550.9	protein_coding	ClinVar	Benign	B/LB	No	8.906	0.0189305	0.00686522	0.39597	Benign	-0.75	neutral	0.16	3
	2	237336232	237336235	238244875	238244878	AGCG	A	inframe_deletion	MODERATE	COL6A3	ENSG00000163359	ENST00000295550.9	protein_coding	ClinVar	Likely benign	B/LB	No	4.352	0.0219169	0.113019	0.39597	Benign	-0.75	neutral	0.18	97
	2	237336409	237336430	238245052	238245073	CACAGGCTTTGTTGTGGTGGTT	C	inframe_deletion	MODERATE	COL6A3	ENSG00000163359	ENST00000295550.9	protein_coding	ClinVar	Benign	B/LB	No	11.44	0.00847709	0.00983616	0.31841	Benign	-0.6	neutral	0.12	98
	2	237359211	237359220	238267854	238267863	CACCATCCAG	C	inframe_deletion	MODERATE	COL6A3	ENSG00000163359	ENST00000295550.9	protein_coding	ClinVar	Likely pathogenic	P/LP	No	16.64	0.981598	0.731251	0.51927	Deleterious	-18.66	damaging	0.68	98
	2	237365865	237365874	238274508	238274517	CCACCACTGA	C	inframe_deletion	MODERATE	COL6A3	ENSG00000163359	ENST00000295550.9	protein_coding	ClinVar	Likely pathogenic	P/LP	No	16.58	0.138289	0.992676	0.74094	Deleterious	-7.58	neutral	0.67	98
	2	238848438	238848439	239757079	239757080	G	GAGCGCC	inframe_insertion	MODERATE	TWIST2	ENSG00000233608	ENST00000612363.2	protein_coding	ClinVar	Pathogenic	P/LP	No	22.9	0.759774	0.950878	0.56058	Deleterious	-10.71	damaging	0.95	90
	2	240021272	240021273	240960689	240960690	A	AATT	inframe_insertion	MODERATE	NDUFA10	ENSG00000130414	ENST00000252711.7	protein_coding	ClinVar	Pathogenic	P/LP	No	18.05	0.078644	0.98959	0.42804	Deleterious	-7.28	damaging	0.73	86
	2	240560857	240560881	241500274	241500298	CGCGCGCGCCCGGCGTGGCAGAGCT	C	inframe_deletion	MODERATE	DUSP28	ENSG00000188542	ENST00000405954.2	protein_coding	gnomAD	likely benign	B/LB	No	21.7	0.66945	0.830536	0.19975	Deleterious	-24.44	neutral	0.16	3
	2	240757423	240757424	241696840	241696841	A	ATCC	inframe_insertion	MODERATE	KIF1A	ENSG00000130294	ENST00000498729.9	protein_coding	ClinVar	Benign/Likely benign	B/LB	No	15.03	0.000803196	0.155141	0.14423	Benign	-0.83	damaging	0.21	1
	2	240757423	240757426	241696840	241696843	ATCC	A	inframe_deletion	MODERATE	KIF1A	ENSG00000130294	ENST00000498729.9	protein_coding	ClinVar	Benign	B/LB	No	15.42	0.00112033	0.155141	0.12642	Benign	0.25	damaging	0.31	0
	2	240757423	240757429	241696840	241696846	ATCCTCC	A	inframe_deletion	MODERATE	KIF1A	ENSG00000130294	ENST00000404283.9	protein_coding	gnomAD	likely benign	B/LB	No	17.27	0.00352685	0.261878	0.12467	Deleterious	0.28	damaging	0.42	1
	2	240757423	240757435	241696840	241696852	ATCCTCCTCCTCC	A	inframe_deletion	MODERATE	KIF1A	ENSG00000130294	ENST00000498729.9	protein_coding	ClinVar	Likely benign	B/LB	No	18.12	0.0165041	0.539891	0.11637	Deleterious	0.4	damaging	0.43	15
	2	240783089	240783092	241722506	241722509	CTTG	C	inframe_deletion	MODERATE	KIF1A	ENSG00000130294	ENST00000498729.9	protein_coding	ClinVar	Pathogenic	P/LP	No	21.8	0.965545	0.938399	0.32499	Deleterious	-12.73	damaging	1	98
	2	240788191	240788192	241727608	241727609	G	GGTC	inframe_insertion	MODERATE	KIF1A	ENSG00000130294	ENST00000498729.9	protein_coding	ClinVar	Pathogenic	P/LP	No	18.16	0.957453	0.992853	0.43981	Deleterious	-8.07	damaging	0.86	98
	2	240869285	240869286	241808702	241808703	T	TGGA	inframe_insertion	MODERATE	AGXT	ENSG00000172482	ENST00000307503.4	protein_coding	ClinVar	Pathogenic	P/LP	No	19.06	0.414193	0.979659	0.872	Deleterious	-8.27	damaging	0.75	93
	2	240870698	240870701	241810115	241810118	AGGT	A	inframe_deletion	MODERATE	AGXT	ENSG00000172482	ENST00000307503.4	protein_coding	ClinVar	Pathogenic	P/LP	No	19.37	0.803753	0.848988	0.87145	Deleterious	-12.61	damaging	0.92	97
	2	240874041	240874044	241813458	241813461	TCTC	T	inframe_deletion	MODERATE	AGXT	ENSG00000172482	ENST00000307503.4	protein_coding	ClinVar	Pathogenic	P/LP	No	17.26	0.875002	0.98695	0.87591	Deleterious	-12.69	damaging	0.72	97
	2	240877572	240877575	241816989	241816992	CGCG	C	inframe_deletion	MODERATE	AGXT	ENSG00000172482	ENST00000307503.4	protein_coding	ClinVar	Pathogenic	P/LP	No	5.337	0.251883	0.885027	0.85797	Deleterious	-7.94	damaging	0.58	97
	2	240878061	240878067	241817478	241817484	GCTGGCT	G	inframe_deletion	MODERATE	AGXT	ENSG00000172482	ENST00000307503.4	protein_coding	ClinVar	Pathogenic	P/LP	No	16.52	0.901067	0.984558	0.88227	Deleterious	NA	damaging	0.52	97
	2	241096043	241096046	242035458	242035461	CTCG	C	inframe_deletion	MODERATE	MTERF4	ENSG00000122085	ENST00000614476.4	protein_coding	gnomAD	likely benign	B/LB	No	2.329	0.00399223	0.0141429	0.37776	Benign	-0.08	neutral	0.02	6
	2	241096075	241096078	242035490	242035493	CATT	C	inframe_deletion	MODERATE	MTERF4	ENSG00000122085	ENST00000614476.4	protein_coding	gnomAD	likely benign	B/LB	No	1.586	0.00194971	0.00177368	0.26914	Benign	0.81	neutral	0.03	8
	2	241096100	241096103	242035515	242035518	CTCA	C	inframe_deletion	MODERATE	MTERF4	ENSG00000122085	ENST00000614476.4	protein_coding	gnomAD	likely benign	B/LB	No	5.21	0.00130214	0.13757	0.19351	Benign	-0.31	neutral	0.03	7
	2	241096109	241096115	242035524	242035530	GTCATCC	G	inframe_deletion	MODERATE	MTERF4	ENSG00000122085	ENST00000614476.4	protein_coding	gnomAD	likely benign	B/LB	No	10.11	0.0238052	0.2757	0.19038	NA	-0.17	neutral	0.03	9
	3	3147456	3147457	3189140	3189141	C	CTAAACT	inframe_insertion	MODERATE	TRNT1	ENSG00000072756	ENST00000251607.11	protein_coding	ClinVar	Benign	B/LB	No	19.07	0.005574	0.991044	0.59717	Benign	-8.38	damaging	0.79	25
	3	4645612	4645615	4687296	4687299	CAGG	C	inframe_deletion	MODERATE	ITPR1	ENSG00000150995	ENST00000649015.2	protein_coding	ClinVar	Likely pathogenic	P/LP	No	21.5	0.454585	0.991419	0.50783	Deleterious	-14	damaging	1	97
	3	4815176	4815179	4856860	4856863	CAGA	C	inframe_deletion	MODERATE	ITPR1	ENSG00000150995	ENST00000649015.2	protein_coding	DDD	pathogenic	P/LP	Yes	20.9	0.976129	0.965817	0.39559	Deleterious	-12.02	damaging	0.93	97
	3	8745596	8745605	8787282	8787291	ACACCACCTT	A	inframe_deletion	MODERATE	CAV3	ENSG00000182533	ENST00000343849.3	protein_coding	ClinVar	Pathogenic	P/LP	No	19.9	0.218164	0.996514	0.74872	Deleterious	-19.78	damaging	0.99	96
	3	9445682	9445685	9487366	9487369	CAGA	C	inframe_deletion	MODERATE	SETD5	ENSG00000168137	ENST00000402198.7	protein_coding	DDD	likely_pathogenic	P/LP	No	18.29	0.0136675	0.571372	0.27802	Benign	-1.27	neutral	0.02	97
	3	9746429	9746432	9788113	9788116	CTCT	C	inframe_deletion	MODERATE	BRPF1	ENSG00000156983	ENST00000383829.7	protein_coding	ClinVar	Likely pathogenic	P/LP	No	19.6	0.672629	0.938562	0.44306	Deleterious	-13.43	damaging	1	100
	3	9890751	9890760	9932435	9932444	CCGGCACCGA	C	inframe_deletion	MODERATE	JAGN1	ENSG00000171135	ENST00000647897.1	protein_coding	ClinVar	Pathogenic	P/LP	No	22.8	0.990678	0.917308	0.45052	Deleterious	-24.73	damaging	0.05	100
	3	9932678	9932681	9974362	9974365	CCTT	C	inframe_deletion	MODERATE	IL17RC	ENSG00000163702	ENST00000403601.8	protein_coding	ClinVar	Likely benign	B/LB	No	14.99	0.00284932	0.253504	0.28879	Benign	-4.97	neutral	0.97	23
	3	10042584	10042587	10084268	10084271	TGTC	T	inframe_deletion	MODERATE	FANCD2	ENSG00000144554	ENST00000675286.1	protein_coding	ClinVar	Pathogenic	P/LP	No	12.03	0.35626	0.856141	0.24167	Deleterious	-9.61	damaging	1	92
	3	10064800	10064803	10106484	10106487	ACCT	A	inframe_deletion	MODERATE	FANCD2	ENSG00000144554	ENST00000675286.1	protein_coding	ClinVar	Likely pathogenic	P/LP	No	15.24	0.370777	0.90223	0.26687	Deleterious	-8.17	damaging	0.99	92
	3	10142067	10142070	10183751	10183754	GTCA	G	inframe_deletion	MODERATE	VHL	ENSG00000134086	ENST00000256474.3	protein_coding	ClinVar	Pathogenic	P/LP	No	21.8	0.962982	0.71571	0.64958	Deleterious	-8.78	damaging	0.81	97
	3	10142070	10142073	10183754	10183757	ATCT	A	inframe_deletion	MODERATE	VHL	ENSG00000134086	ENST00000256474.3	protein_coding	ClinVar	Pathogenic	P/LP	No	22.1	0.999197	0.780123	0.69594	Deleterious	-11.6	damaging	0.88	97
	3	10142109	10142110	10183793	10183794	T	TGGC	inframe_insertion	MODERATE	VHL	ENSG00000134086	ENST00000256474.3	protein_coding	ClinVar	Likely pathogenic	P/LP	No	22.1	0.989105	0.723876	0.70522	Deleterious	-8.54	damaging	0.9	92
	3	10142135	10142141	10183819	10183825	GCCCTAC	G	inframe_deletion	MODERATE	VHL	ENSG00000134086	ENST00000256474.3	protein_coding	ClinVar	Likely pathogenic	P/LP	No	21.9	0.975091	0.761714	0.59092	Deleterious	-14	neutral	0.84	97
	3	10142137	10142149	10183821	10183833	CCTACCCAACGCT	C	inframe_deletion	MODERATE	VHL	ENSG00000134086	ENST00000256474.3	protein_coding	ClinVar	Pathogenic	P/LP	No	21.8	0.992672	0.718289	0.60382	Deleterious	-20.93	neutral	0.85	97
	3	11025797	11025800	11067483	11067486	ATCT	A	inframe_deletion	MODERATE	SLC6A1	ENSG00000157103	ENST00000287766.10	protein_coding	ClinVar	Likely pathogenic	P/LP	No	16.93	0.937436	0.910907	0.83675	Deleterious	-14.88	damaging	1	100
	3	12187460	12187472	12228960	12228972	CTCTTCCTCCTCT	C	inframe_deletion	MODERATE	SYN2	ENSG00000157152	ENST00000621198.5	protein_coding	gnomAD	likely benign	B/LB	No	18.67	0.114454	0.883836	0.16602	NA	NA	neutral	0.23	3
	3	12489935	12489938	12531434	12531437	TAAC	T	inframe_deletion	MODERATE	TSEN2	ENSG00000154743	ENST00000284995.11	protein_coding	ClinVar	Likely pathogenic	P/LP	No	10.61	0.986691	0.726299	0.31411	Deleterious	-10.57	damaging	0.19	87
	3	12901258	12901261	12942757	12942760	TGGC	T	inframe_deletion	MODERATE	IQSEC1	ENSG00000144711	ENST00000648114.1	protein_coding	gnomAD	likely benign	B/LB	No	6.136	0.000538734	0.890801	0.32826	NA	1.94	damaging	0.02	3
	3	14158587	14158593	14200087	14200093	CTCTTTA	C	inframe_deletion	HIGH	XPC	ENSG00000154767	ENST00000285021.12	protein_coding	ClinVar	Pathogenic	P/LP	No	34	0.15668	0.941436	0.777	Deleterious	NA	neutral	0.7	92
	3	15635624	15635633	15677131	15677140	CCTTGGAGCT	C	inframe_deletion	MODERATE	BTD	ENSG00000169814	ENST00000643237.3	protein_coding	ClinVar	Pathogenic	P/LP	No	19.46	0.930425	0.991383	0.60813	Deleterious	-17.87	damaging	0.5	100
	3	15644443	15644458	15685950	15685965	CAAATGTCGTGTTCAG	C	inframe_deletion	MODERATE	BTD	ENSG00000169814	ENST00000643237.3	protein_coding	ClinVar	Likely pathogenic	P/LP	No	19.83	0.996426	0.984828	0.43847	Deleterious	-27.94	damaging	0.83	97
	3	15644447	15644450	15685955	15685958	TGTC	T	inframe_deletion	MODERATE	BTD	ENSG00000169814	ENST00000643237.3	protein_coding	ClinVar	Likely pathogenic	P/LP	No	NA	0.975736	nan	0.43566	Deleterious	NA	damaging	0.87	97
	3	15645094	15645106	15686601	15686613	GCTATCTCCACGT	G	inframe_deletion	MODERATE	BTD	ENSG00000169814	ENST00000643237.3	protein_coding	ClinVar	Pathogenic/Likely pathogenic	P/LP	No	20.1	0.997842	0.984916	0.4294	Deleterious	-16.18	damaging	0.98	100
	3	24127630	24127633	24169121	24169124	CGTG	C	inframe_deletion	MODERATE	THRB	ENSG00000151090	ENST00000646209.2	protein_coding	ClinVar	Pathogenic	P/LP	No	21.7	0.424209	0.996365	0.82012	Deleterious	-9.41	damaging	0.98	100
	3	25733924	25733927	25775415	25775418	GTTC	G	inframe_deletion	MODERATE	NGLY1	ENSG00000151092	ENST00000280700.10	protein_coding	ClinVar	Pathogenic	P/LP	No	20.8	0.31906	0.940894	0.28175	Deleterious	-12.24	damaging	0.7	92
	3	25737356	25737359	25778847	25778850	AGCT	A	inframe_deletion	MODERATE	NGLY1	ENSG00000151092	ENST00000280700.10	protein_coding	ClinVar	Likely pathogenic	P/LP	No	21.3	0.491335	0.994147	0.39223	Deleterious	NA	damaging	0.75	80
	3	27721914	27721915	27763405	27763406	C	CGCG	inframe_insertion	MODERATE	EOMES	ENSG00000163508	ENST00000449599.4	protein_coding	ClinVar	Benign/Likely benign	B/LB	No	18.05	0.00124828	0.00257064	0.18769	Benign	-0.17	neutral	0.28	2
	3	27721914	27721915	27763405	27763406	C	CGCGGCG	inframe_insertion	MODERATE	EOMES	ENSG00000163508	ENST00000449599.4	protein_coding	ClinVar	Likely benign	B/LB	No	17.96	0.00535187	0.00569265	0.18741	Benign	-0.04	neutral	0.28	98
	3	27721936	27721937	27763427	27763428	G	GCGC	inframe_insertion	MODERATE	EOMES	ENSG00000163508	ENST00000449599.4	protein_coding	ClinVar	Benign	B/LB	No	21.1	0.000703173	0.227105	0.14178	Benign	-0.27	neutral	0.11	11
	3	30691436	30691448	30732928	30732940	GTGAGACGTTGAC	G	inframe_deletion	HIGH	TGFBR2	ENSG00000163513	ENST00000295754.10	protein_coding	ClinVar	Likely pathogenic	P/LP	No	22.3	0.990761	0.991599	0.88603	Deleterious	-20.77	damaging	1	98
	3	33016717	33016720	33058209	33058212	CGTT	C	inframe_deletion	MODERATE	GLB1	ENSG00000170266	ENST00000307363.10	protein_coding	ClinVar	Likely pathogenic	P/LP	No	19.22	0.639299	0.966424	0.571	Deleterious	-11.21	damaging	0.99	74
	3	33093215	33093218	33134707	33134710	GTCC	G	inframe_deletion	MODERATE	TMPPE	ENSG00000188167	ENST00000342462.5	protein_coding	gnomAD	likely benign	B/LB	No	13.85	0.0586136	0.894563	0.3781	Benign	0.19	damaging	0.03	9
	3	37000955	37000958	37042446	37042449	AAAG	A	inframe_deletion	MODERATE	MLH1	ENSG00000076242	ENST00000231790.8	protein_coding	ClinVar	Pathogenic	P/LP	No	23.3	0.997519	0.855567	0.50926	Deleterious	-11.74	damaging	0.96	98
	3	37000987	37000990	37042478	37042481	CACT	C	inframe_deletion	MODERATE	MLH1	ENSG00000076242	ENST00000231790.8	protein_coding	ClinVar	Likely pathogenic	P/LP	No	19.93	0.964757	0.930296	0.4698	Deleterious	-13.86	damaging	0.95	98
	3	37001037	37001049	37042528	37042540	ATGGCTTTCGAGG	A	inframe_deletion	MODERATE	MLH1	ENSG00000076242	ENST00000231790.8	protein_coding	ClinVar	Likely pathogenic	P/LP	No	21.5	0.999442	0.986215	NA	Deleterious	-33.27	damaging	1	99
	3	37014506	37014509	37055997	37056000	ACTC	A	inframe_deletion	MODERATE	MLH1	ENSG00000076242	ENST00000231790.8	protein_coding	ClinVar	Pathogenic	P/LP	No	33	0.991784	0.966438	NA	Deleterious	NA	damaging	0.97	98
	3	37014535	37014538	37056026	37056029	TTCA	T	inframe_deletion	MODERATE	MLH1	ENSG00000076242	ENST00000231790.8	protein_coding	ClinVar	Pathogenic	P/LP	No	21.1	0.989919	0.947501	0.48158	Deleterious	-12.95	damaging	0.99	98
	3	37017554	37017560	37059045	37059051	ATGCAGC	A	inframe_deletion	MODERATE	MLH1	ENSG00000076242	ENST00000231790.8	protein_coding	ClinVar	Pathogenic	P/LP	No	21.2	0.920922	0.994655	0.31238	Deleterious	-14.96	damaging	1	98
	3	37020402	37020405	37061893	37061896	TGCA	T	inframe_deletion	MODERATE	MLH1	ENSG00000076242	ENST00000231790.8	protein_coding	ClinVar	Likely pathogenic	P/LP	No	20.5	0.987077	0.969111	0.30138	Deleterious	-10.02	damaging	0.99	98
	3	37020411	37020414	37061902	37061905	ACAT	A	inframe_deletion	MODERATE	MLH1	ENSG00000076242	ENST00000231790.8	protein_coding	ClinVar	Likely pathogenic	P/LP	No	19.13	0.985191	0.991886	0.30634	Deleterious	-11.93	damaging	1	98
	3	37040213	37040216	37081704	37081707	CCTT	C	inframe_deletion	MODERATE	MLH1	ENSG00000076242	ENST00000231790.8	protein_coding	ClinVar	Pathogenic	P/LP	No	20.2	0.985292	0.984719	0.39329	Deleterious	-15.33	damaging	1	98
	3	37047618	37047621	37089109	37089112	ATTG	A	inframe_deletion	MODERATE	MLH1	ENSG00000076242	ENST00000231790.8	protein_coding	ClinVar	Likely pathogenic	P/LP	No	20.7	0.995522	0.935732	0.30391	Deleterious	-10.98	damaging	0.97	98
	3	37047631	37047634	37089122	37089125	TGAA	T	inframe_deletion	MODERATE	MLH1	ENSG00000076242	ENST00000231790.8	protein_coding	ClinVar	Pathogenic	P/LP	No	20.7	0.993381	0.880712	0.27777	Deleterious	-9.4	damaging	1	98
	3	37048960	37048963	37090451	37090454	GTTC	G	inframe_deletion	MODERATE	MLH1	ENSG00000076242	ENST00000231790.8	protein_coding	ClinVar	Likely pathogenic	P/LP	No	19.91	0.919415	0.990453	0.3046	Deleterious	-11.91	damaging	0.98	98
	3	37050617	37050629	37092108	37092120	CCTGCCTGATCTA	C	inframe_deletion	HIGH	MLH1	ENSG00000076242	ENST00000231790.8	protein_coding	ClinVar	Likely pathogenic	P/LP	No	20.7	0.9988	0.996935	0.35885	Deleterious	-27.69	damaging	0.94	99
	3	37998943	37998944	38040434	38040435	A	ACAC	inframe_insertion	MODERATE	VILL	ENSG00000136059	ENST00000283713.10	protein_coding	gnomAD	likely benign	B/LB	No	20.8	0.0538857	0.939173	0.67544	Benign	-6.66	damaging	0.44	1
	3	38138852	38138855	38180343	38180346	CGGA	C	inframe_deletion	MODERATE	MYD88	ENSG00000172936	ENST00000650905.2	protein_coding	ClinVar	Pathogenic/Likely pathogenic	P/LP	No	22.5	0.943368	0.922633	0.48305	Deleterious	-9.3	damaging	0.94	97
	3	38550746	38550747	38592237	38592238	C	CCAT	inframe_insertion	MODERATE	SCN5A	ENSG00000183873	ENST00000423572.7	protein_coding	ClinVar	Likely pathogenic	P/LP	No	18.9	0.650815	0.982499	0.78164	Deleterious	-8.73	damaging	0.96	68
	3	38550984	38550985	38592475	38592476	C	CTCA	inframe_insertion	MODERATE	SCN5A	ENSG00000183873	ENST00000423572.7	protein_coding	ClinVar	Pathogenic	P/LP	No	19.1	0.816853	0.978814	0.83815	Deleterious	-9.28	damaging	0.91	93
	3	38551097	38551100	38592588	38592591	AGAT	A	inframe_deletion	MODERATE	SCN5A	ENSG00000183873	ENST00000423572.7	protein_coding	ClinVar	Likely pathogenic	P/LP	No	19.73	0.966425	0.797993	0.86306	Deleterious	-12.83	damaging	0.96	95
	3	38551519	38551522	38593010	38593013	GAGA	G	inframe_deletion	MODERATE	SCN5A	ENSG00000183873	ENST00000423572.7	protein_coding	ClinVar	Pathogenic/Likely pathogenic	P/LP	No	19.63	0.98621	0.939143	0.78465	Deleterious	-7.87	damaging	0.96	95
	3	38555670	38555679	38597161	38597170	TGGGCTTCTG	T	inframe_deletion	MODERATE	SCN5A	ENSG00000183873	ENST00000423572.7	protein_coding	ClinVar	Pathogenic	P/LP	No	22	0.99403	0.98934	0.68217	Deleterious	-26.53	neutral	0.94	98
	3	38555718	38555721	38597209	38597212	ACTT	A	inframe_deletion	MODERATE	SCN5A	ENSG00000183873	ENST00000423572.7	protein_coding	ClinVar	Likely pathogenic	P/LP	No	20.4	0.972099	0.954744	0.74092	Deleterious	-13.74	damaging	1	95
	3	38575326	38575329	38616817	38616820	AGAT	A	inframe_deletion	MODERATE	SCN5A	ENSG00000183873	ENST00000423572.7	protein_coding	ClinVar	Pathogenic	P/LP	No	20.6	0.997296	0.979873	0.89206	Deleterious	-13.28	damaging	1	95
	3	38597804	38597807	38639295	38639298	GAGT	G	inframe_deletion	MODERATE	SCN5A	ENSG00000183873	ENST00000423572.7	protein_coding	ClinVar	Pathogenic	P/LP	No	19.52	0.992248	0.994206	0.86517	Deleterious	-12.48	neutral	1	95
	3	38756712	38756715	38798203	38798206	ACTT	A	inframe_deletion	MODERATE	SCN10A	ENSG00000185313	ENST00000449082.3	protein_coding	ClinVar	Likely benign	B/LB	No	9.9	0.0063288	0.873282	0.42027	Benign	-10.2	damaging	0.88	25
	3	40462027	40462028	40503518	40503519	G	GTGCTGCTGCTGCTGC	inframe_insertion	MODERATE	RPL14	ENSG00000188846	ENST00000396203.7	protein_coding	gnomAD	likely benign	B/LB	No	12.13	0.00525584	0.028063	0.38639	Benign	-0.89	neutral	0.18	26
	3	40462029	40462030	40503520	40503521	A	ACTGCTGCTGCTGCTGCTG	inframe_insertion	MODERATE	RPL14	ENSG00000188846	ENST00000396203.7	protein_coding	ClinVar	Benign	B/LB	No	5.295	0.00703664	0.0313809	0.40469	Benign	-0.85	neutral	0.12	21
	3	40462029	40462030	40503520	40503521	A	ACTGCTGCTGCTGCTGCTGCTG	inframe_insertion	MODERATE	RPL14	ENSG00000188846	ENST00000396203.7	protein_coding	gnomAD	likely benign	B/LB	No	5.152	0.00703664	0.0368142	0.4041	Benign	-0.72	neutral	0.12	100
	3	40462029	40462030	40503520	40503521	A	ACTGCTGCTGCTG	inframe_insertion	MODERATE	RPL14	ENSG00000188846	ENST00000396203.7	protein_coding	gnomAD	likely benign	B/LB	No	5.579	0.00660561	0.019752	0.40599	Benign	-0.65	neutral	0.12	11
	3	40462029	40462030	40503520	40503521	A	ACTGCTGCTGCTGCTG	inframe_insertion	MODERATE	RPL14	ENSG00000188846	ENST00000396203.7	protein_coding	ClinVar	Benign	B/LB	No	5.438	0.00680389	0.0267701	0.40533	Benign	-0.41	neutral	0.12	3
	3	40462029	40462035	40503520	40503526	ACTGCTG	A	inframe_deletion	MODERATE	RPL14	ENSG00000188846	ENST00000396203.7	protein_coding	gnomAD	likely benign	B/LB	No	3.519	0.000178049	0.01241	0.38084	Benign	-0.26	neutral	0.12	98
	3	40462029	40462038	40503520	40503529	ACTGCTGCTG	A	inframe_deletion	MODERATE	RPL14	ENSG00000188846	ENST00000396203.7	protein_coding	gnomAD	likely benign	B/LB	No	8.974	0.000376773	0.0363005	0.38506	Benign	-0.17	neutral	0.13	100
	3	40462029	40462032	40503520	40503523	ACTG	A	inframe_deletion	MODERATE	RPL14	ENSG00000188846	ENST00000396203.7	protein_coding	gnomAD	likely benign	B/LB	No	3.241	0.000115053	0.0142191	0.39481	Benign	0.37	neutral	0.11	98
	3	41233637	41233640	41275128	41275131	TATA	T	inframe_deletion	MODERATE	CTNNB1	ENSG00000168036	ENST00000349496.11	protein_coding	ClinVar	Likely pathogenic	P/LP	No	34	0.140736	0.955365	0.52261	Deleterious	NA	damaging	0.98	100
	3	41234158	41234179	41275649	41275670	GAAATCTTGCCCTTTGTCCCGC	G	inframe_deletion	MODERATE	CTNNB1	ENSG00000168036	ENST00000349496.11	protein_coding	ClinVar	Likely pathogenic	P/LP	No	21.8	0.913486	0.975961	0.49339	Deleterious	-40.85	damaging	0.66	100
	3	42691888	42691891	42733380	42733383	CGAG	C	inframe_deletion	MODERATE	KLHL40	ENSG00000157119	ENST00000287777.5	protein_coding	ClinVar	likely benign	B/LB	No	20.7	0.334568	0.951379	0.32247	Deleterious	-6.36	damaging	0.13	4
	3	44242333	44242334	44283825	44283826	T	TCGTCAGACC	inframe_insertion	MODERATE	TOPAZ1	ENSG00000173769	ENST00000309765.4	protein_coding	ClinVar	Benign	B/LB	No	1.848	0.00545514	0.010992	0.1194	Benign	-1.79	neutral	0	27
	3	47123041	47123044	47164531	47164534	GAAC	G	inframe_deletion	MODERATE	SETD2	ENSG00000181555	ENST00000409792.4	protein_coding	ClinVar	Likely benign	B/LB	No	15.19	0.00101911	0.911207	0.4051	Benign	-1.98	damaging	0.43	98
	3	47163899	47163900	47205389	47205390	G	GGCGGCT	inframe_insertion	MODERATE	SETD2	ENSG00000181555	ENST00000409792.4	protein_coding	ClinVar	Likely benign	B/LB	No	19.08	0.001994	0.0407856	0.41111	Benign	-0.38	damaging	0.26	98
	3	47410355	47410382	47451845	47451872	CCGGCCCCACCAGTTGCAGGTCTCCCCT	C	inframe_deletion	MODERATE	PTPN23	ENSG00000076201	ENST00000265562.5	protein_coding	ClinVar	Pathogenic/Likely pathogenic	P/LP	No	14.17	0.212866	0.892027	0.15713	Deleterious	-7.63	neutral	0.06	99
	3	47411681	47411684	47453171	47453174	GAGA	G	inframe_deletion	MODERATE	PTPN23	ENSG00000076201	ENST00000265562.5	protein_coding	ClinVar	Pathogenic/Likely pathogenic	P/LP	No	20.5	0.854693	0.981098	0.19704	Deleterious	-3.35	damaging	0.14	43
	3	48467020	48467021	48508419	48508420	T	TGGC	inframe_insertion	MODERATE	TREX1	ENSG00000213689	ENST00000625293.3	protein_coding	ClinVar	Pathogenic	P/LP	No	20.4	0.785356	0.907408	0.42121	Deleterious	-10	damaging	0.94	86
	3	48467251	48467252	48508650	48508651	G	GTGA	inframe_insertion	MODERATE	TREX1	ENSG00000213689	ENST00000625293.3	protein_coding	ClinVar	Likely pathogenic	P/LP	No	16.96	0.873319	0.718876	0.37775	Deleterious	-7.24	damaging	0.89	86
	3	48467261	48467262	48508660	48508661	G	GGCCCTGCTCAGCATCTGTCAGTGGAGACCACAGGCCCTGCTGCGGTGGGTGGAT	inframe_insertion	MODERATE	TREX1	ENSG00000213689	ENST00000625293.3	protein_coding	ClinVar	Pathogenic	P/LP	No	8.288	0.40872	0.355653	0.26611	Deleterious	-14.99	neutral	0.91	100
	3	48467513	48467531	48508912	48508930	GCTGCTGGCCCCACTGGGT	G	inframe_deletion	MODERATE	TREX1	ENSG00000213689	ENST00000625293.3	protein_coding	ClinVar	Pathogenic	P/LP	No	15.79	0.820458	0.633765	0.26561	Deleterious	-2.94	neutral	0.88	88
	3	48572689	48572716	48610122	48610149	GGGGCCAGGTTCTCCTTTAGGTCCGACA	G	inframe_deletion	MODERATE	COL7A1	ENSG00000114270	ENST00000681320.1	protein_coding	ClinVar	Likely pathogenic	P/LP	No	20.8	0.966826	0.952572	0.64183	Deleterious	-17.27	neutral	0.36	97
	3	49420215	49420230	49457648	49457663	ATGAGGGCCAAATCTT	A	inframe_deletion	MODERATE	AMT	ENSG00000145020	ENST00000273588.9	protein_coding	ClinVar	Pathogenic	P/LP	No	19.74	0.563366	0.994651	0.6296	Deleterious	-22.51	damaging	0.99	83
	3	51993837	51993849	52027853	52027865	TCCTTGGCCTTGG	T	inframe_deletion	MODERATE	RPL29	ENSG00000162244	ENST00000294189.11	protein_coding	gnomAD	likely benign	B/LB	No	18.27	0.0163831	0.123224	0.21434	Benign	-2.56	damaging	0.56	13
	3	52398959	52398962	52432975	52432978	TACA	T	inframe_deletion	HIGH	DNAH1	ENSG00000114841	ENST00000420323.7	protein_coding	ClinVar	Likely benign	B/LB	No	17.85	0.257993	0.989316	0.42929	Benign	-11.52	damaging	0.5	47
	3	52404488	52404500	52438504	52438516	CTCGTCATCCTCA	C	inframe_deletion	HIGH	BAP1	ENSG00000163930	ENST00000460680.6	protein_coding	ClinVar	Pathogenic	P/LP	No	32	0.724178	0.810022	0.39078	Deleterious	NA	neutral	0.36	97
	3	52693748	52693751	52727764	52727767	CAGG	C	inframe_deletion	MODERATE	GNL3	ENSG00000163938	ENST00000418458.6	protein_coding	gnomAD	likely benign	B/LB	No	13.94	0.000596382	0.301462	0.26727	Benign	-1.96	neutral	0.06	7
	3	53673802	53673803	53707829	53707830	T	TGGG	inframe_insertion	MODERATE	CACNA1D	ENSG00000157388	ENST00000288139.11	protein_coding	ClinVar	Pathogenic/Likely pathogenic	P/LP	No	22.2	0.256189	0.977643	0.37527	Deleterious	-8.54	damaging	1	97
	3	53808664	53808667	53842691	53842694	CCTT	C	inframe_deletion	MODERATE	CACNA1D	ENSG00000157388	ENST00000350061.11	protein_coding	ClinVar	Benign/Likely benign	B/LB	No	22.2	0.0115416	0.984526	0.18612	Deleterious	-8.69	neutral	0.7	2
	3	58143561	58143564	58129288	58129291	TGAG	T	inframe_deletion	MODERATE	FLNB	ENSG00000136068	ENST00000295956.9	protein_coding	ClinVar	Likely pathogenic	P/LP	No	20.5	0.343641	0.999981	0.32357	Deleterious	-14.47	neutral	1	96
	3	62372545	62372546	62358220	62358221	G	GCCGCCGCCT	inframe_insertion	MODERATE	FEZF2	ENSG00000153266	ENST00000283268.8	protein_coding	ClinVar	Benign	B/LB	No	11.43	0.0362052	0.10532	0.15317	Benign	-0.95	neutral	0.12	2
	3	63912684	63912693	63898360	63898369	GGCAGCAGCA	G	inframe_deletion	MODERATE	ATXN7	ENSG00000163635	ENST00000522345.2	protein_coding	ClinVar	likely benign	B/LB	No	20.4	0.00913597	0.192069	0.33975	Benign	-0.51	damaging	0.28	8
	3	63912684	63912685	63898360	63898361	G	GGCAGCAGCA	inframe_insertion	MODERATE	ATXN7	ENSG00000163635	ENST00000522345.2	protein_coding	gnomAD	likely benign	B/LB	No	19.13	0.00295068	0.153187	0.34703	Benign	-0.2	damaging	0.36	7
	3	63912684	63912685	63898360	63898361	G	GGCAGCA	inframe_insertion	MODERATE	ATXN7	ENSG00000163635	ENST00000674280.1	protein_coding	ClinVar	Likely benign	B/LB	No	19.23	0.00223526	0.179132	0.34773	Benign	-0.06	damaging	0.36	3
	3	65439885	65439886	65425560	65425561	T	TCTGCTG	inframe_insertion	MODERATE	MAGI1	ENSG00000151276	ENST00000402939.6	protein_coding	gnomAD	likely benign	B/LB	No	9.34	0.000815681	0.0301917	0.12834	Benign	-1.91	neutral	0.24	3
	3	65439885	65439886	65425560	65425561	T	TCTG	inframe_insertion	MODERATE	MAGI1	ENSG00000151276	ENST00000621418.4	protein_coding	ClinVar	Benign	B/LB	No	9.468	0.000337844	0.0140773	0.12827	Benign	-1.04	neutral	0.24	0
	3	69122345	69122348	69171496	69171499	GAGA	G	inframe_deletion	MODERATE	LMOD3	ENSG00000163380	ENST00000420581.7	protein_coding	ClinVar	likely benign	B/LB	No	13.22	0.000593532	0.851448	0.16707	Benign	0.89	neutral	0.08	7
	3	69956460	69956463	70005611	70005614	CGAA	C	inframe_deletion	MODERATE	MITF	ENSG00000187098	ENST00000352241.9	protein_coding	ClinVar	Pathogenic	P/LP	No	22.5	0.900936	0.974172	0.25268	Deleterious	-14.14	damaging	1	98
	3	73062352	73062353	73111503	73111504	T	TTGG	inframe_insertion	MODERATE	EBLN2	ENSG00000255423	ENST00000533473.1	protein_coding	gnomAD	likely benign	B/LB	No	2.678	0.000614542	0.000388723	0.21009	Benign	-8.17	damaging	0.12	9
	3	81535262	81535265	81584413	81584416	AAAG	A	inframe_deletion	MODERATE	GBE1	ENSG00000114480	ENST00000429644.7	protein_coding	ClinVar	Pathogenic	P/LP	No	19.03	0.0691782	0.966198	0.61187	Deleterious	-11.5	damaging	0.97	95
	3	98592995	98593016	98311839	98311860	TACCTGTGCCAGAGCCTGGCAC	T	inframe_deletion	MODERATE	CPOX	ENSG00000080819	ENST00000647941.2	protein_coding	ClinVar	Pathogenic	P/LP	No	22.3	0.841858	0.989714	0.90552	Deleterious	-29.12	damaging	0.62	97
	3	100832332	100832335	100551176	100551179	TTTG	T	inframe_deletion	MODERATE	ABI3BP	ENSG00000154175	ENST00000471714.6	protein_coding	gnomAD	likely benign	B/LB	No	15.55	0.0111478	0.230853	0.20721	Benign	-0.18	damaging	0.1	6
	3	113216267	113216270	112935114	112935117	TAGA	T	inframe_deletion	MODERATE	BOC	ENSG00000144857	ENST00000498710.1	protein_coding	gnomAD	likely benign	B/LB	No	16.17	0.0134306	0.50777	NA	NA	-0.54	NA	NA	16
	3	113657263	113657278	113376110	113376125	TTGCTGCTGCTGCTGC	T	inframe_deletion	MODERATE	USF3	ENSG00000176542	ENST00000316407.9	protein_coding	gnomAD	likely benign	B/LB	No	18.84	0.0105462	0.756098	0.17836	Benign	-1.74	neutral	0.1	4
	3	113657263	113657264	113376110	113376111	T	TTGCTGC	inframe_insertion	MODERATE	USF3	ENSG00000176542	ENST00000316407.9	protein_coding	gnomAD	likely benign	B/LB	No	16.82	0.00437702	0.318646	0.22278	Benign	0.41	neutral	0.11	4
	3	119146279	119146282	118865126	118865129	GGAA	G	inframe_deletion	MODERATE	TEX55	ENSG00000163424	ENST00000295622.6	protein_coding	gnomAD	likely benign	B/LB	No	13.78	0.00113804	0.0793566	0.32144	Benign	-1.58	damaging	0.07	20
	3	119415385	119415409	119134232	119134256	AGACCCCTGGAGGGTTTACTCCCAG	A	inframe_deletion	MODERATE	ARHGAP31	ENSG00000031081	ENST00000264245.9	protein_coding	DDD	likely_benign	B/LB	Yes	17.2	0.824165	0.954659	0.27577	Deleterious	-7.75	neutral	0.28	98
	3	121489856	121489859	121208703	121208706	CTTT	C	inframe_deletion	MODERATE	POLQ	ENSG00000051341	ENST00000621776.4	protein_coding	gnomAD	likely benign	B/LB	No	14.81	0.0318802	0.83593	0.21598	Benign	-5.39	damaging	0.35	8
	3	121677324	121677327	121396171	121396174	GGAA	G	inframe_deletion	MODERATE	GOLGB1	ENSG00000173230	ENST00000393667.7	protein_coding	gnomAD	likely benign	B/LB	No	18.62	0.00202435	0.392424	0.12096	Benign	-1.57	neutral	0.08	5
	3	122257287	122257302	121976134	121976149	GCTCAGAGCACATTCC	G	inframe_deletion	MODERATE	CASR	ENSG00000036828	ENST00000639785.2	protein_coding	ClinVar	Pathogenic	P/LP	No	19.68	0.888731	0.996735	0.36099	Deleterious	-8.39	damaging	0.9	97
	3	123618766	123618769	123337613	123337616	ATCT	A	inframe_deletion	MODERATE	MYLK	ENSG00000065534	ENST00000360304.8	protein_coding	ClinVar	Likely benign	B/LB	No	23.4	0.693368	0.882004	0.31671	Benign	-2.56	damaging	0.89	96
	3	123700269	123700272	123419116	123419119	GTTC	G	inframe_deletion	MODERATE	MYLK	ENSG00000065534	ENST00000360304.8	protein_coding	ClinVar	likely benign	B/LB	No	17.69	0.00505082	0.976215	0.15828	Benign	-2.91	damaging	0.44	3
	3	123733811	123733814	123452658	123452661	CACA	C	inframe_deletion	MODERATE	MYLK	ENSG00000065534	ENST00000360304.8	protein_coding	ClinVar	Likely benign	B/LB	No	8.238	0.000118527	0.384718	0.13785	Benign	-2.88	damaging	0.43	74
	3	124927858	124927861	-	-	AAAG	A	inframe_deletion	MODERATE	MUC13	ENSG00000173702	ENST00000616727.4	protein_coding	gnomAD	likely benign	B/LB	No	0.729	7.96e-05	-	0.22956	NA	NA	damaging	0.02	NA
	3	125055810	125055813	124774654	124774657	GGCC	G	inframe_deletion	MODERATE	HEG1	ENSG00000173706	ENST00000311127.9	protein_coding	gnomAD	likely benign	B/LB	No	8.128	0.000595049	0.00257076	0.29594	Benign	-1.48	neutral	0.28	13
	3	127604965	127604966	127323808	127323809	G	GCGAGGAGGA	inframe_insertion	MODERATE	MCM2	ENSG00000073111	ENST00000265056.12	protein_coding	ClinVar	Likely benign	B/LB	No	13.94	0.0138609	0.746838	0.38074	Benign	0.71	damaging	0.67	98
	3	128481866	128481878	128200709	128200721	CGTTGGCGTTTCG	C	inframe_deletion	MODERATE	GATA2	ENSG00000179348	ENST00000341105.7	protein_coding	ClinVar	Pathogenic	P/LP	No	21.9	0.987973	0.999987	0.35141	Deleterious	-29.19	damaging	1	100
	3	129528934	129528946	129247777	129247789	GCTGCGCACGCCT	G	inframe_deletion	MODERATE	RHO	ENSG00000163914	ENST00000296271.4	protein_coding	ClinVar	Likely pathogenic	P/LP	No	20.5	0.325262	0.999987	0.58084	Deleterious	-23.7	damaging	0.94	96
	3	129532624	129532627	129251467	129251470	TCTG	T	inframe_deletion	MODERATE	RHO	ENSG00000163914	ENST00000296271.4	protein_coding	ClinVar	Pathogenic	P/LP	No	21	0.704137	0.986863	0.65751	Deleterious	-15.83	damaging	0.97	89
	3	132682076	132682079	132400920	132400923	TCTC	T	inframe_deletion	MODERATE	NPHP3	ENSG00000113971	ENST00000337331.10	protein_coding	ClinVar	Pathogenic	P/LP	No	20.2	0.0783735	0.983386	0.33193	Deleterious	-5.08	damaging	0.81	90
	3	132705783	132705786	132424627	132424630	CCTT	C	inframe_deletion	MODERATE	NPHP3	ENSG00000113971	ENST00000337331.10	protein_coding	ClinVar	Likely pathogenic	P/LP	No	21.7	0.27631	0.978593	0.25159	Deleterious	-3.43	damaging	0.96	90
	3	133448607	133448610	133167451	133167454	AAAG	A	inframe_deletion	MODERATE	BFSP2	ENSG00000170819	ENST00000302334.3	protein_coding	ClinVar	Pathogenic	P/LP	No	19.22	0.0104717	0.9885	0.80046	Deleterious	-14.08	damaging	0.43	96
	3	133947260	133947272	133666104	133666116	GGGGGTAGACTTC	G	inframe_deletion	MODERATE	SLCO2A1	ENSG00000174640	ENST00000310926.11	protein_coding	ClinVar	Likely pathogenic	P/LP	No	16.05	0.985889	0.965238	0.771	Deleterious	-8.4	neutral	0.77	98
	3	134250569	134250570	133969413	133969414	A	AGCGGCG	inframe_insertion	MODERATE	RYK	ENSG00000163785	ENST00000623711.4	protein_coding	ClinVar	Benign	B/LB	No	16.02	0.005392	0.0158599	0.17488	NA	-0.5	damaging	0.2	12
	3	136260521	136260522	135979363	135979364	C	CAAAAGATCTGCA	inframe_insertion	MODERATE	PCCB	ENSG00000114054	ENST00000251654.9	protein_coding	ClinVar	Pathogenic	P/LP	No	21.2	0.0990954	0.861489	0.56065	Deleterious	-11.57	damaging	0.96	97
	3	136316940	136316943	136035782	136035785	GGTT	G	inframe_deletion	MODERATE	PCCB	ENSG00000114054	ENST00000251654.9	protein_coding	ClinVar	Pathogenic	P/LP	No	25.4	0.725904	0.962784	0.5779	Deleterious	NA	NA	0.98	97
	3	136316945	136316948	136035787	136035790	TTGA	T	inframe_deletion	HIGH	PCCB	ENSG00000114054	ENST00000251654.9	protein_coding	ClinVar	Likely pathogenic	P/LP	No	21.4	0.865451	0.971515	0.57032	Deleterious	-13.94	damaging	0.94	97
	3	136329943	136329944	136048785	136048786	G	GCCC	inframe_insertion	MODERATE	PCCB	ENSG00000114054	ENST00000251654.9	protein_coding	ClinVar	Pathogenic	P/LP	No	17.91	0.240697	0.986255	0.49408	Deleterious	-8.96	damaging	0.76	94
	3	138402192	138402195	138121034	138121037	CAGA	C	inframe_deletion	MODERATE	MRAS	ENSG00000158186	ENST00000423968.7	protein_coding	ClinVar	Likely benign	B/LB	No	20.1	0.279011	0.902748	0.44435	Deleterious	-1.17	damaging	0.61	27
	3	138946019	138946020	138664861	138664862	C	CCCGCGGCTGCAGCCGCAGCTGCTGCAGCCG	inframe_insertion	MODERATE	FOXL2	ENSG00000183770	ENST00000648323.1	protein_coding	ClinVar	Pathogenic	P/LP	No	8.713	0.894374	0.054527	0.53847	Deleterious	-3.74	damaging	0.36	100
	3	138946021	138946022	138664863	138664864	C	CGCGGCTGCAGCCGCAGCTGCTGCAGCCGCT	inframe_insertion	MODERATE	FOXL2	ENSG00000183770	ENST00000648323.1	protein_coding	ClinVar	Pathogenic	P/LP	No	14.63	0.967144	0.0431437	0.53847	Deleterious	-3.74	neutral	0.65	100
	3	138946024	138946025	138664866	138664867	G	GGCTGCAGCCGCAGCTGCTGCAGCCGCAGCT	inframe_insertion	MODERATE	FOXL2	ENSG00000183770	ENST00000648323.1	protein_coding	ClinVar	Pathogenic	P/LP	No	15.83	0.865209	0.0536028	0.53847	Benign	-3.74	neutral	0.63	100
	3	138946030	138946031	138664872	138664873	A	AGCCGCAGCTGCTGCAGCCGCTGCGGCTGCC	inframe_insertion	MODERATE	FOXL2	ENSG00000183770	ENST00000648323.1	protein_coding	ClinVar	Pathogenic	P/LP	No	12.53	0.921025	0.0616195	0.53847	Deleterious	-3.74	neutral	0.41	100
	3	138946382	138946385	138665224	138665227	TTGA	T	inframe_deletion	MODERATE	FOXL2	ENSG00000183770	ENST00000648323.1	protein_coding	ClinVar	Likely pathogenic	P/LP	No	22.1	0.752392	0.956317	0.77942	Deleterious	-12.83	damaging	0.94	100
	3	138946530	138946531	138665372	138665373	T	TGGCGATGAGCGCCAC	inframe_insertion	MODERATE	FOXL2	ENSG00000183770	ENST00000648323.1	protein_coding	ClinVar	Pathogenic/Likely pathogenic	P/LP	No	22.4	0.972091	0.892782	0.79618	Deleterious	-13.59	damaging	1	100
	3	140566154	140566160	140284996	140285002	AGAGGAG	A	inframe_deletion	MODERATE	CLSTN2	ENSG00000158258	ENST00000458420.7	protein_coding	ClinVar	Benign	B/LB	No	19.25	0.455883	0.865943	0.31587	Benign	-2.31	neutral	0	4
	3	147413421	147413422	147131208	147131209	C	CCACCATCGT	inframe_insertion	MODERATE	ZIC1	ENSG00000152977	ENST00000282928.5	protein_coding	ClinVar	Pathogenic	P/LP	No	21.6	0.403877	0.997274	0.26047	Deleterious	-5.18	neutral	0.39	100
	3	150703735	150703736	150421522	150421523	A	ACCTCCT	inframe_insertion	MODERATE	ERICH6	ENSG00000163645	ENST00000295910.11	protein_coding	gnomAD	likely benign	B/LB	No	6.426	0.000313639	0.0116064	0.20303	Benign	1.89	neutral	0.03	7
	3	150703735	150703736	150421522	150421523	A	ACCTCCTCCT	inframe_insertion	MODERATE	ERICH6	ENSG00000163645	ENST00000295910.11	protein_coding	gnomAD	likely benign	B/LB	No	6.291	0.000432008	0.0135519	0.2021	Benign	2.4	neutral	0.03	13
	3	150928173	150928176	150645960	150645963	CAAT	C	inframe_deletion	MODERATE	CLRN1	ENSG00000163646	ENST00000327047.6	protein_coding	ClinVar	Pathogenic	P/LP	No	16.48	0.449836	0.945617	0.44936	Deleterious	NA	damaging	0.98	89
	3	158658982	158658994	158376771	158376783	GACACCATCTATA	G	inframe_deletion	MODERATE	GFM1	ENSG00000168827	ENST00000486715.6	protein_coding	ClinVar	Pathogenic	P/LP	No	19.97	0.956038	0.984216	0.55694	Deleterious	-24.64	damaging	0.39	93
	3	160280682	160280685	159998470	159998473	TATA	T	inframe_deletion	MODERATE	IFT80	ENSG00000068885	ENST00000326448.12	protein_coding	ClinVar	Likely pathogenic	P/LP	No	20.6	0.964355	0.991532	0.30873	Deleterious	-8.29	neutral	0.37	91
	3	168024565	168024568	167742353	167742356	GTCC	G	inframe_deletion	MODERATE	GOLIM4	ENSG00000173905	ENST00000470487.6	protein_coding	gnomAD	likely benign	B/LB	No	17.91	0.179822	0.956659	0.22067	Deleterious	-8.23	neutral	0.51	4
	3	177032984	177032985	176750772	176750773	A	ATGT	inframe_insertion	MODERATE	TBL1XR1	ENSG00000177565	ENST00000457928.7	protein_coding	ClinVar	Likely pathogenic	P/LP	No	22	0.500112	0.984379	0.67754	Deleterious	-9.04	damaging	0.99	93
	3	177038384	177038385	176756172	176756173	T	TACA	inframe_insertion	MODERATE	TBL1XR1	ENSG00000177565	ENST00000457928.7	protein_coding	ClinVar	Likely pathogenic	P/LP	No	20.5	0.438492	0.940261	0.63407	Deleterious	-9.45	damaging	1	93
	3	177038414	177038417	176756202	176756205	AATC	A	inframe_deletion	MODERATE	TBL1XR1	ENSG00000177565	ENST00000457928.7	protein_coding	ClinVar	Likely pathogenic	P/LP	No	20.4	0.989042	0.991031	0.62577	Deleterious	-15.5	damaging	1	100
	3	177038416	177038419	176756204	176756207	TCAA	T	inframe_deletion	MODERATE	TBL1XR1	ENSG00000177565	ENST00000457928.7	protein_coding	ClinVar	Likely pathogenic	P/LP	No	19.41	0.991494	0.993928	0.63941	Deleterious	-13.46	damaging	1	100
	3	177051580	177051598	176769368	176769386	TGCAGCTGCGGCAGCTGCA	T	inframe_deletion	MODERATE	TBL1XR1	ENSG00000177565	ENST00000457928.7	protein_coding	ClinVar	Likely pathogenic	P/LP	No	19.2	0.684347	0.994905	0.16252	Deleterious	-6.07	neutral	0.24	100
	3	179199134	179199146	178916922	178916934	ACCAGTAGGCAAC	A	inframe_deletion	MODERATE	PIK3CA	ENSG00000121879	ENST00000263967.4	protein_coding	ClinVar	Likely pathogenic	P/LP	No	19.45	0.928162	0.995763	0.4849	Deleterious	-14.57	neutral	0.93	97
	3	179210192	179210193	178927980	178927981	T	TGTC	inframe_insertion	MODERATE	PIK3CA	ENSG00000121879	ENST00000263967.4	protein_coding	ClinVar	Likely pathogenic	P/LP	No	21.3	0.0139043	0.986227	0.50997	Deleterious	-4.93	damaging	1	97
	3	179210289	179210292	178928077	178928080	TAGA	T	inframe_deletion	MODERATE	PIK3CA	ENSG00000121879	ENST00000263967.4	protein_coding	ClinVar	Pathogenic	P/LP	No	21.6	0.848425	0.973895	0.51412	Deleterious	-8.5	damaging	0.93	97
	3	180661863	180661866	180379651	180379654	CTTT	C	inframe_deletion	MODERATE	CCDC39	ENSG00000284862	ENST00000476379.6	protein_coding	ClinVar	Likely pathogenic	P/LP	No	15.8	0.0568347	0.962229	0.33452	Deleterious	NA	neutral	0.51	93
	3	183775955	183775956	183493743	183493744	C	CGGA	inframe_insertion	MODERATE	YEATS2	ENSG00000163872	ENST00000305135.10	protein_coding	gnomAD	likely benign	B/LB	No	6.017	0.00711687	0.0126618	0.12465	Benign	-0.49	neutral	0	1
	3	184170135	184170150	183887923	183887938	CCCCGCACCCATACAA	C	inframe_deletion	MODERATE	DVL3	ENSG00000161202	ENST00000313143.9	protein_coding	ClinVar	Likely benign	B/LB	No	19.2	0.315098	0.967898	0.18111	Benign	-7.68	damaging	0.49	87
	3	184170460	184170484	183888248	183888272	GGGCGCCCAGCGAGCGCTCAGGGCC	G	inframe_deletion	MODERATE	DVL3	ENSG00000161202	ENST00000313143.9	protein_coding	DDD	likely_benign	B/LB	No	20.2	0.489974	0.985649	0.12728	Deleterious	-4.63	damaging	0.49	100
	3	184321978	184321987	184039766	184039775	AAGGAGAAGC	A	inframe_deletion	MODERATE	EIF4G1	ENSG00000114867	ENST00000424196.5	protein_coding	gnomAD	likely benign	B/LB	No	13.44	0.0172013	0.139113	0.13368	Benign	-1.55	damaging	0.17	4
	3	184353343	184353344	184071131	184071132	C	CCGG	inframe_insertion	MODERATE	CLCN2	ENSG00000114859	ENST00000265593.9	protein_coding	gnomAD	likely benign	B/LB	No	18.71	0.0132292	0.949552	0.41818	Benign	-3.5	neutral	0.68	2
	3	184358227	184358233	184076015	184076021	TGATGAG	T	inframe_deletion	MODERATE	CLCN2	ENSG00000114859	ENST00000265593.9	protein_coding	ClinVar	Pathogenic	P/LP	No	19.66	0.0797399	0.997293	0.62614	Deleterious	-15.43	damaging	1	94
	3	184711345	184711346	184429133	184429134	A	ATCCTCC	inframe_insertion	MODERATE	MAGEF1	ENSG00000177383	ENST00000317897.5	protein_coding	ClinVar	Benign	B/LB	No	12.03	0.00142993	0.103376	0.15869	Benign	-1	damaging	0	18
	3	186677158	186677161	186394947	186394950	GATC	G	inframe_deletion	MODERATE	HRG	ENSG00000113905	ENST00000232003.5	protein_coding	ClinVar	likely benign	B/LB	No	3.572	0.00301619	0.0316848	0.40193	Benign	-4.11	damaging	0.27	17
	3	186853079	186853082	186570868	186570871	TCTA	T	inframe_deletion	MODERATE	ADIPOQ	ENSG00000181092	ENST00000320741.7	protein_coding	ClinVar	Likely benign	B/LB	No	16.51	0.0237347	0.845041	0.61203	Benign	0.75	neutral	0.57	48
	3	189864349	189864352	189582138	189582141	AAAG	A	inframe_deletion	MODERATE	TP63	ENSG00000073282	ENST00000264731.8	protein_coding	ClinVar	Pathogenic	P/LP	No	21.1	0.86418	0.986609	0.25103	Deleterious	NA	damaging	1	98
	3	189867889	189867892	189585678	189585681	TGGA	T	inframe_deletion	MODERATE	TP63	ENSG00000073282	ENST00000264731.8	protein_coding	ClinVar	Likely pathogenic	P/LP	No	21.4	0.95834	0.987094	0.36743	Deleterious	-14.81	damaging	0.87	98
	3	193643607	193643610	193361396	193361399	CCAT	C	inframe_deletion	MODERATE	OPA1	ENSG00000198836	ENST00000361510.8	protein_coding	ClinVar	Pathogenic	P/LP	No	21.9	0.0904895	0.985849	0.43656	Deleterious	-13.39	damaging	0.99	97
	3	195721040	195721043	195447911	195447914	TTTC	T	inframe_deletion	MODERATE	MUC20	ENSG00000176945	ENST00000436408.6	protein_coding	gnomAD	likely benign	B/LB	No	6.916	0.00164626	0.0403636	0.20949	Benign	-4.41	damaging	0.38	26
	3	195725635	195725636	195452506	195452507	C	CCCGGGA	inframe_insertion	MODERATE	MUC20	ENSG00000176945	ENST00000436408.6	protein_coding	gnomAD	likely benign	B/LB	No	4.273	0.000298685	0.000108011	0.10092	Benign	-3.64	neutral	0.25	97
	3	195726176	195726182	195453047	195453053	GTTAGCA	G	inframe_deletion	MODERATE	MUC20	ENSG00000176945	ENST00000436408.6	protein_coding	gnomAD	likely benign	B/LB	No	6.27	0.0199853	0.068351	0.099051	Benign	NA	neutral	0.81	33
	3	195751094	195751103	195477965	195477974	GGCCGGTGCT	G	inframe_deletion	MODERATE	MUC4	ENSG00000145113	ENST00000463781.8	protein_coding	gnomAD	likely benign	B/LB	No	5.757	0.0394798	0.0573948	0.17395	Benign	-5.74	neutral	0.36	24
	3	195778940	195779084	195505811	195505955	TGTCGGTGACAGGAAGAGGGGTGGCGTGACCTGTGGATGCTGAGGAAGTGTCGGTGACAGGAAGAGGGGTGGTGTCACCTGTGGATGCTGAGGAAGTGCTGGTGACAGGAAGAGGGGTGCCGTGACCTGTGGACACTGAGGAAGC	T	inframe_deletion	MODERATE	MUC4	ENSG00000145113	ENST00000463781.8	protein_coding	gnomAD	likely benign	B/LB	No	6.337	0.000212442	0.00267191	0.13236	Benign	-8.38	neutral	0.01	45
	3	195779135	195779231	195506006	195506102	TGGTGACAGGAAGAGGCGTGGTGTCACCTGTGGATACTGAGGAAAGGCTGGTGACAGGAAGAGGGGTGGCCTGACCTGTGGATGCAGAGGAAGTGTC	T	inframe_deletion	MODERATE	MUC4	ENSG00000145113	ENST00000463781.8	protein_coding	gnomAD	likely benign	B/LB	No	5.964	0.000188921	0.00123952	0.11956	Benign	-5.15	neutral	0.02	27
	3	195779502	195779550	195506373	195506421	GGATGCTGAGGAAGGGCTGGTGACAGGAAGAGGGGTGGCGTGACCTGTA	G	inframe_deletion	MODERATE	MUC4	ENSG00000145113	ENST00000463781.8	protein_coding	gnomAD	likely benign	B/LB	No	6.177	0.000136825	0.00134312	0.11748	Benign	-2.7	neutral	0.02	30
	3	195779955	195780051	195506826	195506922	AACAGGAAGAGGGGTGGCGTGACCTGTGGATGCTGAGGAAGGGCTAGTGACAGGAAGAGGCATGGTGTCACCTGTGGATACTGAGGAAGGGATGGTG	A	inframe_deletion	MODERATE	MUC4	ENSG00000145113	ENST00000463781.8	protein_coding	gnomAD	likely benign	B/LB	No	3.498	0.00112381	0.00272936	0.14435	Benign	-3.9	neutral	0.04	47
	3	195780343	195780391	195507214	195507262	GGAAGAGGGGTGACGTGACCTGTGGATGCTGAGGAAGGGCTGGTGACAT	G	inframe_deletion	MODERATE	MUC4	ENSG00000145113	ENST00000463781.8	protein_coding	gnomAD	likely benign	B/LB	No	3.612	0.000435764	0.00244759	0.12716	Benign	-2.77	neutral	0.01	23
	3	195780526	195780529	195507397	195507400	TCCG	T	inframe_deletion	MODERATE	MUC4	ENSG00000145113	ENST00000463781.8	protein_coding	gnomAD	likely benign	B/LB	No	3.745	0.000240954	0.00048184	0.13139	Benign	NA	neutral	0.11	31
	3	195780530	195780623	195507401	195507494	TGACAGGAAGACGGGTGGTGTCACCTGTGGATGCTGAGGAAGTGTCGGTGACAGGAAGAGGGGTGGCGTGACCTGTGGATACTGAGGAAGCGTC	T	inframe_deletion	MODERATE	MUC4	ENSG00000145113	ENST00000463781.8	protein_coding	gnomAD	likely benign	B/LB	No	7.224	0.000340963	0.000280409	0.13805	Benign	-3.75	neutral	0.01	56
	3	195780987	195780988	195507858	195507859	G	GGTGGATACTGAGGAAGTCTCGGTGACAGGAAGAGGGGTGGCGTGACCGGTGGATGCCGAGGAAGCGTCGGTGACAGGAAGAGGGGTGGTGTCACCTGTGGATACTGAGGAAAAGCTGGTGACAGGAAGAGGGGTGGCGTGACCT	inframe_insertion	MODERATE	MUC4	ENSG00000145113	ENST00000463781.8	protein_coding	gnomAD	likely benign	B/LB	No	5.389	0.00261582	0.00150056	0.14877	Benign	-8.4	neutral	0.03	96
	3	195781230	195781231	195508101	195508102	A	AGATGCTGAGGAAGGGCTGGTGACAGGAAGAGGGGTGGTGTGACCTGTG	inframe_insertion	MODERATE	MUC4	ENSG00000145113	ENST00000463781.8	protein_coding	gnomAD	likely benign	B/LB	No	2.317	0.00155317	0.00186031	0.1191	Benign	-2.8	neutral	0.02	33
	3	195781259	195781307	195508130	195508178	CAGGGGTGGCGTGACCGGTGGATGCTGAGGAAGTGCTGGTGACAGGAAG	C	inframe_deletion	MODERATE	MUC4	ENSG00000145113	ENST00000463781.8	protein_coding	gnomAD	likely benign	B/LB	No	5.316	0.000465259	0.00177414	0.11491	Benign	-3.05	neutral	0	34
	3	195781583	195781584	195508454	195508455	T	TGGTGACATGAAGAGGGGTGGCGTGACCTGTGGATGCTGAGGAAGTGTC	inframe_insertion	MODERATE	MUC4	ENSG00000145113	ENST00000463781.8	protein_coding	gnomAD	likely benign	B/LB	No	0.607	0.00059737	0.00176943	0.10685	Benign	-4.48	neutral	0.02	36
	3	195781607	195781703	195508478	195508574	GACCTGTGGATGCTGAGGAAGCGTCGGTGACAAGAAGAGGAGTGGCGTGACCTGTGGATACTGAGGAAGTCTCGGTGACAAGAAGAGGGGTGGTGTC	G	inframe_deletion	MODERATE	MUC4	ENSG00000145113	ENST00000463781.8	protein_coding	gnomAD	likely benign	B/LB	No	4.493	0.00102696	0.00133001	0.1251	Benign	-5.38	neutral	0.03	46
	3	195781626	195781632	195508497	195508503	AGCGTCG	A	inframe_deletion	MODERATE	MUC4	ENSG00000145113	ENST00000463781.8	protein_coding	gnomAD	likely benign	B/LB	No	4.31	0.000317295	0.000245016	0.13112	Benign	-1.33	neutral	0.05	27
	3	195782503	195782647	195509374	195509518	TGAAGAGGGGTGGCGTGACCTGTGGATATTGAGGAAGTGTCGGTGACAGGAAGAGAGGTGGCGTGACCTATGGATGCTGAGGAAGTGTCGGTGACAGGAAGAAGGGTGGCGTGACCTGTGGATGCTGAGGAAGTGTCGGTGTCAG	T	inframe_deletion	MODERATE	MUC4	ENSG00000145113	ENST00000463781.8	protein_coding	gnomAD	likely benign	B/LB	No	4.753	0.000955807	0.00224101	0.13088	Benign	-6.15	neutral	0.01	47
	3	195782557	195782605	195509428	195509476	GAGGTGGCGTGACCTATGGATGCTGAGGAAGTGTCGGTGACAGGAAGAA	G	inframe_deletion	MODERATE	MUC4	ENSG00000145113	ENST00000463781.8	protein_coding	gnomAD	likely benign	B/LB	No	3.447	0.00104024	0.00182551	0.12092	Benign	NA	neutral	0.01	36
	3	195782654	195782702	195509525	195509573	GGGTGGCGTGACCTGTGGATGCTGAGGAAGTGTCGGTGACAGGAAGAGA	G	inframe_deletion	MODERATE	MUC4	ENSG00000145113	ENST00000463781.8	protein_coding	gnomAD	likely benign	B/LB	No	4.709	0.000945487	0.00166976	0.15397	Benign	-2.55	neutral	0.01	23
	3	195783071	195783119	195509942	195509990	TGGTGACAGGAAGAGAGGTGGCATGACCTGTGAACACTGAGGAAGCGTC	T	inframe_deletion	MODERATE	MUC4	ENSG00000145113	ENST00000463781.8	protein_coding	gnomAD	likely benign	B/LB	No	3.673	0.00102533	0.00417344	0.12949	Benign	-1.8	neutral	0.05	39
	3	195783188	195783236	195510059	195510107	TGTGACCTGTGGATGCTGAGGAAGGGCTGGTGACATGAAGAGGGGTGGC	T	inframe_deletion	MODERATE	MUC4	ENSG00000145113	ENST00000463781.8	protein_coding	gnomAD	likely benign	B/LB	No	4.316	0.000488903	0.0020977	0.1314	Benign	-2.63	neutral	0.01	37
	3	195783326	195783470	195510197	195510341	GGGTGGTGTCACCTGTGGATACTGAGGAAGTCTCGGTGACAAGAAGAGGGGTGGTGTCACCTGTGGATGATGAGGAAGTGTCGGTGACAGGAAGAGAGGTGGTGTCACCTGTGTATGCTGAGGAAGTGTCGGTGACAGGAAGAGA	G	inframe_deletion	MODERATE	MUC4	ENSG00000145113	ENST00000463781.8	protein_coding	gnomAD	likely benign	B/LB	No	5.501	0.000470635	0.000814542	0.13482	Benign	-8.25	neutral	0.01	32
	3	195783878	195783879	195510749	195510750	C	CGGAAGTGTTGGTGACATGAAGAGGGGTGGCATGACCTGTGGATACTGA	inframe_insertion	MODERATE	MUC4	ENSG00000145113	ENST00000463781.8	protein_coding	gnomAD	likely benign	B/LB	No	1.496	0.000490804	0.00107599	0.11347	Benign	-2.52	neutral	0.03	96
	3	195783878	195783879	195510749	195510750	C	CGGAAGTGTTGGTGACATGAAGAGGGGTGGCGTGACCTGTGGATACTGA	inframe_insertion	MODERATE	MUC4	ENSG00000145113	ENST00000463781.8	protein_coding	gnomAD	likely benign	B/LB	No	1.496	0.000490804	0.00116095	0.11347	Benign	-2.52	neutral	0.03	96
	3	195784041	195784042	195510912	195510913	T	TAGAGGGGTGGTGTGACCTGTGGATACTGAGGAAGCATCGGTGACATGA	inframe_insertion	MODERATE	MUC4	ENSG00000145113	ENST00000463781.8	protein_coding	gnomAD	likely benign	B/LB	No	1.062	0.000386794	0.00206895	0.10694	Benign	-2.3	neutral	0.04	30
	3	195784704	195784800	195511575	195511671	AGTGACAGGAAGAGGAGTGGTGTCACCTGTGGATACTGAGGAAAGGCTGGTGACAGGAAGAGAGGTGGCGTGACCTGTGGACACTGAGGAAGCGTCG	A	inframe_deletion	MODERATE	MUC4	ENSG00000145113	ENST00000463781.8	protein_coding	gnomAD	likely benign	B/LB	No	8.403	0.00047089	0.00143797	0.12756	Benign	-5.53	neutral	0.01	61
	3	195784965	195785013	195511836	195511884	CTGACCTGTGGATGCTGAGGAAGTGTCGGTGACAGGAAGAGGGGTGGCG	C	inframe_deletion	MODERATE	MUC4	ENSG00000145113	ENST00000463781.8	protein_coding	gnomAD	likely benign	B/LB	No	4.389	0.000766786	0.00267653	0.121	Benign	-2.37	neutral	0.04	37
	3	195785684	195785732	195512555	195512603	CGTGACCTGTGGGTACTGAGGAAGCGTCGGTGACAGGAAGAGGGGTGGT	C	inframe_deletion	MODERATE	MUC4	ENSG00000145113	ENST00000463781.8	protein_coding	gnomAD	likely benign	B/LB	No	2.935	0.00055055	0.00145978	0.10358	Benign	-3.13	neutral	0.01	31
	3	195786527	195786528	195513398	195513399	C	CGGTGACAGGAAGAGGGGTGGCGTGACCTGTGGATACTGAGGAATTGTCGGTGACAGGAAGAGGGGTGGCGTGACCGGTGGATGCTGAGAAAGTGCT	inframe_insertion	MODERATE	MUC4	ENSG00000145113	ENST00000463781.8	protein_coding	gnomAD	likely benign	B/LB	No	1.65	0.00112641	0.00144381	0.12094	Benign	-3.43	neutral	0.11	96
	3	195786527	195786528	195513398	195513399	C	CGGTGACAGGAAGAGGGGTGGCATGACCTGTGGATACTGAGGAATTGTCGGTGACAGGAAGAGGGGTGGCGTGACCGGTGGATGCTGAGGAAGTGCT	inframe_insertion	MODERATE	MUC4	ENSG00000145113	ENST00000463781.8	protein_coding	gnomAD	likely benign	B/LB	No	1.65	0.00112641	0.00145657	0.12094	Benign	-3.3	neutral	0.11	96
	3	195786527	195786528	195513398	195513399	C	CGGTGACAGGAAGAGGGGTGGCGTGACCTGTGGATACTGAGGAATTGTCGGTGACAGGAAGAGGGGTGGCGTGACCGGTGGATGCTGAGGAAGTGCT	inframe_insertion	MODERATE	MUC4	ENSG00000145113	ENST00000463781.8	protein_coding	gnomAD	likely benign	B/LB	No	1.65	0.00112641	0.00150895	0.12094	Benign	-3.3	neutral	0.11	96
	3	195786542	195786543	195513413	195513414	G	GGGTGGCGTGACCTGTGGATACTGAGGAATTGTCGGTGACAGGAAGAGGGGTGGCGTGACCGGTGGATGCTGAGGAAGTGCTGGTGACAGGAAGAGA	inframe_insertion	MODERATE	MUC4	ENSG00000145113	ENST00000463781.8	protein_coding	gnomAD	likely benign	B/LB	No	1.443	0.000308775	0.00161179	0.12347	Benign	-3.33	neutral	0.07	96
	3	195786549	195786550	195513420	195513421	G	GTGACGTGTGGATACTGAGGAATTGTCGGTGACAGGAAGAGGGGTGGCA	inframe_insertion	MODERATE	MUC4	ENSG00000145113	ENST00000463781.8	protein_coding	gnomAD	likely benign	B/LB	No	1.761	0.000419477	0.00118918	0.12279	Benign	-1.97	neutral	0.03	77
	3	195787552	195787600	195514423	195514471	GTGGTGTCACCTGTGGATGCTGAGGAAGGGCTAGTGACAGGAAGAGGCA	G	inframe_deletion	MODERATE	MUC4	ENSG00000145113	ENST00000463781.8	protein_coding	gnomAD	likely benign	B/LB	No	5.59	0.00120546	0.00214724	0.1127	Benign	-2.47	neutral	0.09	48
	3	195788119	195788215	195514990	195515086	TGAAGAGGGGTGGTGTGACCTGTGGATACTGAGGAAGTGTCGGTGACAGGAAGAGAGGTGGCGTGACCTGTGGATGCTGAGGAAGTGTCGGTGACAG	T	inframe_deletion	MODERATE	MUC4	ENSG00000145113	ENST00000463781.8	protein_coding	gnomAD	likely benign	B/LB	No	3.892	0.00156963	0.00268665	0.13506	Benign	-4.63	neutral	0.14	55
	3	195788126	195788270	195514997	195515141	GGGTGGTGTGACCTGTGGATACTGAGGAAGTGTCGGTGACAGGAAGAGAGGTGGCGTGACCTGTGGATGCTGAGGAAGTGTCGGTGACAGGAAGAGGGGTGGTGTGACCTGTGGATACTGAGGAAGTGTCGGTGACAGGAAGAGA	G	inframe_deletion	MODERATE	MUC4	ENSG00000145113	ENST00000463781.8	protein_coding	gnomAD	likely benign	B/LB	No	4.488	0.000543277	0.00204041	0.13921	Benign	-6.77	neutral	0.25	44
	3	195788495	195788543	195515366	195515414	CGGTGACAGGAAGAGGGGTGGTGTGACCTGTGGATACTGAGGAAGGGCT	C	inframe_deletion	MODERATE	MUC4	ENSG00000145113	ENST00000463781.8	protein_coding	gnomAD	likely benign	B/LB	No	4.785	0.00127356	0.00168765	0.11453	Benign	-2.53	neutral	0.06	21
	3	197951224	197951227	197678095	197678098	CTCT	C	inframe_deletion	MODERATE	RPL35A	ENSG00000182899	ENST00000647248.2	protein_coding	ClinVar	Likely pathogenic	P/LP	No	21.8	0.238495	0.979551	0.51139	NA	-12.25	damaging	0.98	97
	4	575505	575506	569294	569295	C	CGCCGAGCCGGGGGCCGAGCCCGGG	inframe_insertion	MODERATE	TMEM271	ENSG00000273238	ENST00000610212.3	protein_coding	gnomAD	likely benign	B/LB	No	6.269	0.000524842	0.00192895	0.24931	NA	NA	NA	NA	4
	4	625800	625801	619589	619590	G	GCTGCTGGAGCTGGTGCAGGATATGCAGGAGAGCATCAACATGGAGCGCGTGGTCTTCAAGGTCCTGCGGCGC	inframe_insertion	MODERATE	PDE6B	ENSG00000133256	ENST00000496514.6	protein_coding	ClinVar	Pathogenic	P/LP	No	8.745	0.312702	0.605791	0.62743	Deleterious	-18.69	neutral	0.83	99
	4	987118	987130	980906	980918	GCGCTCCTGGCCT	G	inframe_deletion	MODERATE	IDUA	ENSG00000127415	ENST00000514224.2	protein_coding	ClinVar	Pathogenic	P/LP	No	12.75	0.325611	0.0161914	0.69798	Deleterious	-3.83	neutral	0.25	88
	4	1000892	1000898	994680	994686	GATGGGC	G	inframe_deletion	MODERATE	IDUA	ENSG00000127415	ENST00000514224.2	protein_coding	ClinVar	Likely pathogenic	P/LP	No	21.5	0.887543	0.993527	0.78603	Deleterious	-17.73	damaging	0.98	91
	4	1002063	1002064	995851	995852	G	GACACCCCCATTT	inframe_insertion	MODERATE	IDUA	ENSG00000127415	ENST00000514224.2	protein_coding	ClinVar	Pathogenic/Likely pathogenic	P/LP	No	12.99	0.552079	0.90479	0.81548	Deleterious	-3.87	damaging	0.79	93
	4	1002870	1002873	996658	996661	GCGA	G	inframe_deletion	MODERATE	IDUA	ENSG00000127415	ENST00000514224.2	protein_coding	ClinVar	Likely pathogenic	P/LP	No	15.98	0.290888	0.854169	0.76509	Deleterious	-6.84	damaging	0.93	91
	4	1238217	1238220	1232005	1232008	CAGA	C	inframe_deletion	MODERATE	CTBP1	ENSG00000159692	ENST00000382952.8	protein_coding	ClinVar	Likely pathogenic	P/LP	No	19.3	0.249063	0.986303	0.34848	Deleterious	-15.39	damaging	0.98	100
	4	1728037	1728073	1729764	1729800	ACAAAGCGGAGACTCCGCACGGAGCCGAGGAAGAATG	A	inframe_deletion	MODERATE	TACC3	ENSG00000013810	ENST00000313288.9	protein_coding	ClinVar	likely benign	B/LB	No	5.878	0.0170769	0.0583455	0.19251	Benign	4.94	neutral	0.13	7
	4	2831606	2831609	2833333	2833336	TCTC	T	inframe_deletion	MODERATE	SH3BP2	ENSG00000087266	ENST00000503393.8	protein_coding	ClinVar	Likely benign	B/LB	No	18.66	0.00828736	0.920328	0.088401	Benign	-4.62	neutral	0.84	38
	4	3074876	3074877	3076603	3076604	C	CCAGCAGCAGCAGCAGCAGCAG	inframe_insertion	MODERATE	HTT	ENSG00000197386	ENST00000355072.10	protein_coding	gnomAD	likely benign	B/LB	No	20.1	0.00866308	0.0238123	0.39071	Benign	-2.95	neutral	0.26	95
	4	3074876	3074877	3076603	3076604	C	CCAGCAGCAGCAGCAGCAG	inframe_insertion	MODERATE	HTT	ENSG00000197386	ENST00000355072.10	protein_coding	gnomAD	likely benign	B/LB	No	20.2	0.00866308	0.016199	0.39217	Benign	-2.43	neutral	0.26	96
	4	3074876	3074877	3076603	3076604	C	CCAGCAGCAGCAGCAG	inframe_insertion	MODERATE	HTT	ENSG00000197386	ENST00000355072.10	protein_coding	gnomAD	likely benign	B/LB	No	20.3	0.00859529	0.0180808	0.39361	Benign	-2.12	neutral	0.26	93
	4	3074876	3074877	3076603	3076604	C	CCAGCAGCAGCAG	inframe_insertion	MODERATE	HTT	ENSG00000197386	ENST00000355072.10	protein_coding	gnomAD	likely benign	B/LB	No	20.4	0.00799339	0.0200955	0.39504	Benign	-1.69	neutral	0.26	94
	4	3074876	3074877	3076603	3076604	C	CCAGCAGCAG	inframe_insertion	MODERATE	HTT	ENSG00000197386	ENST00000355072.10	protein_coding	gnomAD	likely benign	B/LB	No	20.5	0.00695332	0.0212317	0.39644	Benign	-1.15	neutral	0.26	6
	4	3074876	3074877	3076603	3076604	C	CCAGCAG	inframe_insertion	MODERATE	HTT	ENSG00000197386	ENST00000355072.10	protein_coding	gnomAD	likely benign	B/LB	No	20.6	0.00574929	0.0221756	0.39783	Benign	-0.82	neutral	0.26	4
	4	3074876	3074885	3076603	3076612	CCAGCAGCAG	C	inframe_deletion	MODERATE	HTT	ENSG00000197386	ENST00000355072.10	protein_coding	gnomAD	likely benign	B/LB	No	21	0.000324519	0.0212317	0.41626	Benign	1.32	neutral	0.24	95
	4	3074876	3074888	3076603	3076615	CCAGCAGCAGCAG	C	inframe_deletion	MODERATE	HTT	ENSG00000197386	ENST00000355072.10	protein_coding	gnomAD	likely benign	B/LB	No	21	0.000621416	0.0200955	0.42711	Benign	1.77	neutral	0.25	5
	4	3074945	3074946	3076672	3076673	A	ACCGCCG	inframe_insertion	MODERATE	HTT	ENSG00000197386	ENST00000355072.10	protein_coding	gnomAD	likely benign	B/LB	No	8.393	0.00737142	0.0112905	0.46916	Benign	-0.5	neutral	0.11	4
	4	3074945	3074946	3076672	3076673	A	ACCG	inframe_insertion	MODERATE	HTT	ENSG00000197386	ENST00000355072.11	protein_coding	ClinVar	Benign	B/LB	No	8.511	0.00172088	0.00411487	0.47024	Benign	-0.15	neutral	0.11	89
	4	3074966	3074967	3076693	3076694	G	GCCGCCGCCT	inframe_insertion	MODERATE	HTT	ENSG00000197386	ENST00000355072.10	protein_coding	gnomAD	likely benign	B/LB	No	11.98	0.000707699	0.00687078	0.46811	Benign	-0.7	neutral	0.02	8
	4	3074966	3074967	3076693	3076694	G	GCCT	inframe_insertion	MODERATE	HTT	ENSG00000197386	ENST00000355072.10	protein_coding	gnomAD	likely benign	B/LB	No	12.29	0.000132737	0.0036205	0.47024	Benign	-0.15	neutral	0.02	4
	4	3493496	3493499	3495223	3495226	CCTT	C	inframe_deletion	MODERATE	DOK7	ENSG00000175920	ENST00000340083.6	protein_coding	ClinVar	Likely pathogenic	P/LP	No	20.6	0.0214041	0.925756	0.10752	Deleterious	NA	neutral	0.19	96
	4	5562881	5562882	5564608	5564609	G	GGCATTCAAAAAGTTCTTCTTTTTC	inframe_insertion	MODERATE	EVC2	ENSG00000173040	ENST00000344408.10	protein_coding	ClinVar	Likely pathogenic	P/LP	No	17.19	0.0455509	0.509699	0.17042	Deleterious	-0.69	damaging	0.54	100
	4	5745302	5745305	5747029	5747032	AAAG	A	inframe_deletion	MODERATE	EVC	ENSG00000072840	ENST00000264956.11	protein_coding	ClinVar	Likely pathogenic	P/LP	No	16.29	0.0292233	0.732067	0.20339	Deleterious	-6.78	damaging	0.88	78
	4	6291303	6291306	6293030	6293033	CAAG	C	inframe_deletion	MODERATE	WFS1	ENSG00000109501	ENST00000226760.5	protein_coding	ClinVar	Likely pathogenic	P/LP	No	18.38	0.00568633	0.879904	0.43593	Deleterious	-2.78	damaging	0.61	94
	4	6300840	6300843	6302567	6302570	ATCT	A	inframe_deletion	MODERATE	WFS1	ENSG00000109501	ENST00000226760.5	protein_coding	ClinVar	Likely pathogenic	P/LP	No	17.63	0.290794	0.971195	0.46815	Deleterious	-11.74	neutral	0.77	94
	4	6301029	6301032	6302756	6302759	GTCT	G	inframe_deletion	MODERATE	WFS1	ENSG00000109501	ENST00000226760.5	protein_coding	ClinVar	Likely pathogenic	P/LP	No	11.35	0.0594828	0.862074	0.46929	Deleterious	-7.06	damaging	0.96	94
	4	6301035	6301038	6302762	6302765	TTCG	T	inframe_deletion	MODERATE	WFS1	ENSG00000109501	ENST00000226760.5	protein_coding	ClinVar	Pathogenic	P/LP	No	13.59	0.802124	0.979104	0.48169	Deleterious	-8.26	damaging	0.98	94
	4	6301174	6301183	6302901	6302910	CCACCGAGGT	C	inframe_deletion	MODERATE	WFS1	ENSG00000109501	ENST00000226760.5	protein_coding	ClinVar	Pathogenic	P/LP	No	16.65	0.965958	0.992886	0.45347	Deleterious	-7.6	damaging	0.65	97
	4	6301483	6301489	6303210	6303216	ACTTCCT	A	inframe_deletion	MODERATE	WFS1	ENSG00000109501	ENST00000226760.5	protein_coding	ClinVar	Likely pathogenic	P/LP	No	17.08	0.983676	0.826593	0.45987	Deleterious	-9.03	damaging	0.99	86
	4	6302428	6302434	6304155	6304161	CCTTCGA	C	inframe_deletion	MODERATE	WFS1	ENSG00000109501	ENST00000226760.5	protein_coding	ClinVar	Pathogenic	P/LP	No	18.63	0.912498	0.976065	0.43749	Deleterious	-12.94	damaging	0.54	94
	4	7192754	7192755	7194481	7194482	C	CCTG	inframe_insertion	MODERATE	SORCS2	ENSG00000184985	ENST00000507866.6	protein_coding	gnomAD	likely benign	B/LB	No	15.24	0.000302089	0.00395348	0.24778	Benign	-1.04	damaging	0.25	4
	4	13599332	13599333	13600956	13600957	A	ATGC	inframe_insertion	MODERATE	BOD1L1	ENSG00000038219	ENST00000040738.10	protein_coding	gnomAD	likely benign	B/LB	No	0.521	0.0396419	0.655954	0.43943	Benign	-3.08	damaging	0.02	4
	4	15004114	15004115	15005738	15005739	A	AGCG	inframe_insertion	MODERATE	CPEB2	ENSG00000137449	ENST00000538197.7	protein_coding	gnomAD	likely benign	B/LB	No	16.1	0.000793307	0.0116472	0.1662	Benign	-0.59	damaging	0.09	4
	4	15511381	15511384	15513004	15513007	GGAA	G	inframe_deletion	MODERATE	CC2D2A	ENSG00000048342	ENST00000424120.6	protein_coding	ClinVar	Benign/Likely benign	B/LB	No	18.34	0.0720225	0.705229	0.53481	Benign	-0.76	neutral	0.11	1
	4	15587842	15587845	15589465	15589468	TGAA	T	inframe_deletion	MODERATE	CC2D2A	ENSG00000048342	ENST00000424120.6	protein_coding	ClinVar	Likely pathogenic	P/LP	No	18.46	0.842759	0.897394	0.63257	Deleterious	-11.54	damaging	0.98	91
	4	41745972	41745973	41747989	41747990	A	AGCTGCCGCCGCTGCC	inframe_insertion	MODERATE	PHOX2B	ENSG00000109132	ENST00000226382.4	protein_coding	ClinVar	Pathogenic	P/LP	No	9.579	0.952133	0.0511823	0.63866	Deleterious	-1.02	neutral	0.49	97
	4	41745972	41745973	41747989	41747990	A	AGCTGCCGCCGCCGCC	inframe_insertion	MODERATE	PHOX2B	ENSG00000109132	ENST00000226382.4	protein_coding	ClinVar	Pathogenic	P/LP	No	9.579	0.952133	0.054677	0.63866	Deleterious	-1.02	neutral	0.49	97
	4	41745972	41745981	41747989	41747998	AGCTGCCGCC	A	inframe_deletion	MODERATE	PHOX2B	ENSG00000109132	ENST00000226382.4	protein_coding	ClinVar	Likely benign	B/LB	No	13.89	0.00965325	0.06918	0.60697	Benign	0.36	neutral	0.35	97
	4	41745972	41745987	41747989	41748004	AGCTGCCGCCGCTGCC	A	inframe_deletion	MODERATE	PHOX2B	ENSG00000109132	ENST00000226382.4	protein_coding	ClinVar	Benign/Likely benign	B/LB	No	14.84	0.0117578	0.0593591	0.59302	Benign	1.03	neutral	0.34	7
	4	41745975	41745976	41747992	41747993	T	TGCCGCCGCTGCCGCTGCCGCCGCCGCCGCTGCCGCGGCC	inframe_insertion	MODERATE	PHOX2B	ENSG00000109132	ENST00000226382.4	protein_coding	ClinVar	Pathogenic	P/LP	No	9.257	0.390033	0.027755	0.62641	Deleterious	-2.8	neutral	0.5	100
	4	41745975	41745976	41747992	41747993	T	TGCCGCCGCTGCCGCTGCCGCC	inframe_insertion	MODERATE	PHOX2B	ENSG00000109132	ENST00000226382.4	protein_coding	ClinVar	Pathogenic	P/LP	No	10.05	0.616141	0.0535824	0.63609	Deleterious	-1.5	neutral	0.5	100
	4	41745975	41745996	41747992	41748013	TGCCGCCGCTGCCGCTGCCGCC	T	inframe_deletion	MODERATE	PHOX2B	ENSG00000109132	ENST00000226382.4	protein_coding	ClinVar	Benign/Likely benign	B/LB	No	12.28	0.00867007	0.0723594	0.60278	Benign	1.12	neutral	0.25	34
	4	41745975	41746014	41747992	41748031	TGCCGCCGCTGCCGCTGCCGCCGCCGCCGCTGCCGCGGCC	T	inframe_deletion	MODERATE	PHOX2B	ENSG00000109132	ENST00000226382.4	protein_coding	ClinVar	Benign/Likely benign	B/LB	No	13.53	0.00228376	0.10145	0.62004	Benign	2.44	neutral	0.27	60
	4	41745978	41746005	41747995	41748022	CGCCGCTGCCGCTGCCGCCGCCGCCGCT	C	inframe_deletion	MODERATE	PHOX2B	ENSG00000109132	ENST00000226382.4	protein_coding	ClinVar	Likely benign	B/LB	No	11.03	0.00552986	0.078289	0.60489	Benign	1.1	neutral	0.29	100
	4	41745984	41745985	41748001	41748002	T	TGCCGCTGCCGCCGCC	inframe_insertion	MODERATE	PHOX2B	ENSG00000109132	ENST00000226382.4	protein_coding	ClinVar	Pathogenic	P/LP	No	10.15	0.0646138	0.0296079	0.63866	Deleterious	-1.02	neutral	0.41	97
	4	41745984	41745999	41748001	41748016	TGCCGCTGCCGCCGCC	T	inframe_deletion	MODERATE	PHOX2B	ENSG00000109132	ENST00000226382.4	protein_coding	ClinVar	Likely benign	B/LB	No	10.33	0.00320285	0.0491648	0.59302	Benign	1.03	neutral	0.33	97
	4	41745984	41746011	41748001	41748028	TGCCGCTGCCGCCGCCGCCGCTGCCGCG	T	inframe_deletion	MODERATE	PHOX2B	ENSG00000109132	ENST00000226382.4	protein_coding	ClinVar	Likely benign	B/LB	No	13.01	0.00359107	0.042207	0.60489	Benign	1.1	neutral	0.25	100
	4	41745984	41746017	41748001	41748034	TGCCGCTGCCGCCGCCGCCGCTGCCGCGGCCGCC	T	inframe_deletion	MODERATE	PHOX2B	ENSG00000109132	ENST00000226382.4	protein_coding	ClinVar	Likely benign	B/LB	No	13.22	0.00218265	0.0607774	0.60041	Benign	1.79	neutral	0.24	71
	4	41745990	41745993	41748007	41748010	TGCC	T	inframe_deletion	MODERATE	PHOX2B	ENSG00000109132	ENST00000226382.4	protein_coding	ClinVar	Likely benign	B/LB	No	10.92	0.00044535	0.0607577	0.62858	Benign	0.38	neutral	0.31	97
	4	41745990	41746017	41748007	41748034	TGCCGCCGCCGCCGCTGCCGCGGCCGCC	T	inframe_deletion	MODERATE	PHOX2B	ENSG00000109132	ENST00000226382.4	protein_coding	ClinVar	Likely benign	B/LB	No	13.5	0.00358994	0.0423255	0.60489	Benign	1.1	neutral	0.24	100
	4	41745990	41746011	41748007	41748028	TGCCGCCGCCGCCGCTGCCGCG	T	inframe_deletion	MODERATE	PHOX2B	ENSG00000109132	ENST00000226382.4	protein_coding	ClinVar	Benign	B/LB	No	13.31	0.00365958	0.0291762	0.60278	Benign	1.12	neutral	0.25	68
	4	41745993	41745994	41748010	41748011	C	CGCCGCCGCCGCTGCCGCG	inframe_insertion	MODERATE	PHOX2B	ENSG00000109132	ENST00000226382.4	protein_coding	ClinVar	Likely pathogenic	P/LP	No	8.582	0.255204	0.0146955	0.63743	Deleterious	-1.25	damaging	0.38	100
	4	41745993	41746011	41748010	41748028	CGCCGCCGCCGCTGCCGCG	C	inframe_deletion	MODERATE	PHOX2B	ENSG00000109132	ENST00000226382.4	protein_coding	ClinVar	Benign/Likely benign	B/LB	No	12.66	0.0031869	0.0231712	0.60403	Benign	0.94	neutral	0.3	52
	4	41745996	41746011	41748013	41748028	CGCCGCCGCTGCCGCG	C	inframe_deletion	MODERATE	PHOX2B	ENSG00000109132	ENST00000226382.4	protein_coding	ClinVar	Benign/Likely benign	B/LB	No	9.464	0.0031869	0.0209103	0.59302	Benign	1.03	neutral	0.33	5
	4	41746002	41746003	41748019	41748020	C	CGCTGCCGCGGCCGCCGCCGCT	inframe_insertion	MODERATE	PHOX2B	ENSG00000109132	ENST00000226382.4	protein_coding	ClinVar	Pathogenic	P/LP	No	5.116	0.109419	0.0111254	0.63609	Deleterious	-1.5	damaging	0.37	100
	4	41746008	41746029	41748025	41748046	CGCGGCCGCCGCCGCTGCTGCT	C	inframe_deletion	MODERATE	PHOX2B	ENSG00000109132	ENST00000226382.4	protein_coding	ClinVar	Likely benign	B/LB	No	13.27	0.000758157	0.0329204	0.60278	Benign	1.12	neutral	0.2	89
	4	42065323	42065326	42067340	42067343	TAGC	T	inframe_deletion	MODERATE	SLC30A9	ENSG00000014824	ENST00000264451.12	protein_coding	ClinVar	Pathogenic	P/LP	No	22.6	0.244867	0.974745	0.78205	Deleterious	-9.42	damaging	0.89	91
	4	44447936	44447937	44449953	44449954	G	GCCA	inframe_insertion	MODERATE	KCTD8	ENSG00000183783	ENST00000360029.4	protein_coding	gnomAD	likely benign	B/LB	No	9.721	0.00183811	0.187003	0.11548	Benign	-0.16	damaging	0.01	0
	4	54295253	54295254	55161420	55161421	T	TGGAAGACAGCTTCCTGTAACTGGC	inframe_insertion	HIGH	PDGFRA	ENSG00000134853	ENST00000257290.10	protein_coding	ClinVar	Likely benign	B/LB	No	35	0.0231323	0.723233	NA	Benign	NA	NA	0.84	94
	4	54727442	54727445	55593608	55593611	GGTT	G	inframe_deletion	MODERATE	KIT	ENSG00000157404	ENST00000288135.6	protein_coding	ClinVar	Pathogenic/Likely pathogenic	P/LP	No	19.46	0.91167	0.957215	0.7725	Deleterious	-11.02	damaging	0.99	96
	4	54727500	54727503	55593666	55593669	TATG	T	inframe_deletion	HIGH	KIT	ENSG00000157404	ENST00000288135.6	protein_coding	ClinVar	Pathogenic	P/LP	No	19.81	0.981784	0.985647	0.74319	Deleterious	-12.27	damaging	0.96	96
	4	56314410	56314411	57180576	57180577	C	CGGAGCGGAG	inframe_insertion	MODERATE	CRACD	ENSG00000109265	ENST00000264229.11	protein_coding	gnomAD	likely benign	B/LB	No	0.541	0.0881208	0.294478	0.11838	Benign	-1.83	neutral	0.03	11
	4	56378269	56378272	57244435	57244438	GTTC	G	inframe_deletion	MODERATE	AASDH	ENSG00000157426	ENST00000205214.11	protein_coding	gnomAD	likely benign	B/LB	No	7.377	0.450278	0.258955	0.28286	Benign	-0.32	damaging	0.11	10
	4	56506029	56506032	57372195	57372198	AGAG	A	inframe_deletion	MODERATE	ARL9	ENSG00000196503	ENST00000640821.3	protein_coding	gnomAD	likely benign	B/LB	No	5.396	7.67e-06	0.0513476	0.20421	NA	NA	NA	NA	5
	4	56931051	56931099	57797217	57797265	GGAGCTGTCTCCTCCCATGGAGGTGGTCCAGAAGGAGCCTGTTCAGATA	G	inframe_deletion	MODERATE	REST	ENSG00000084093	ENST00000309042.12	protein_coding	ClinVar	Benign	B/LB	No	5.869	0.0034876	0.011552	0.13645	Benign	1.77	neutral	0.14	13
	4	70158708	70158768	71024425	71024485	CCCTGTTGCAGCTGAGCCTGCTGCAGAGGCACCTGTTGGAGCTGAGCCTGCTGCAGAGGCA	C	inframe_deletion	MODERATE	PRR27	ENSG00000187533	ENST00000344526.10	protein_coding	gnomAD	likely benign	B/LB	No	4.461	0.0220992	0.00514623	0.15012	Benign	-34.82	neutral	0.02	18
	4	70481421	70481490	71347138	71347207	CATCTTCCTCAGCTCCACCAGAGACCACAGCTGCCCCACCCACACCTTCTGCAACTACACCAGCTCCACT	C	inframe_deletion	MODERATE	MUC7	ENSG00000171195	ENST00000413702.5	protein_coding	ClinVar	likely benign	B/LB	No	9.282	0.000325521	0.0256353	0.048347	Benign	-12.83	neutral	0.01	27
	4	73258354	73258366	74124071	74124083	TCCGCCTCCACCG	T	inframe_deletion	MODERATE	ANKRD17	ENSG00000132466	ENST00000358602.9	protein_coding	gnomAD	likely benign	B/LB	No	15.48	0.307875	0.0164058	0.1454	Benign	-1.34	neutral	0.06	1
	4	76896936	76896937	77818089	77818090	C	CGCT	inframe_insertion	MODERATE	SOWAHB	ENSG00000186212	ENST00000334306.4	protein_coding	gnomAD	likely benign	B/LB	No	21.5	0.0160207	0.441772	0.15943	Benign	-2.52	damaging	0.2	5
	4	78870928	78870929	79792082	79792083	C	CCAG	inframe_insertion	MODERATE	BMP2K	ENSG00000138756	ENST00000502613.3	protein_coding	gnomAD	likely benign	B/LB	No	16.34	0.0155567	0.153903	0.19245	Benign	-0.46	neutral	0	2
	4	78870982	78870994	79792136	79792148	ACAGCAGCAGCAG	A	inframe_deletion	MODERATE	BMP2K	ENSG00000138756	ENST00000502613.3	protein_coding	gnomAD	likely benign	B/LB	No	8.382	0.000381481	0.0364538	0.18545	Benign	-1.31	neutral	0.03	7
	4	78870982	78870983	79792136	79792137	A	ACAG	inframe_insertion	MODERATE	BMP2K	ENSG00000138756	ENST00000502613.3	protein_coding	gnomAD	likely benign	B/LB	No	8.701	0.000173809	0.0129432	0.19245	Benign	-0.46	neutral	0.02	4
	4	80203232	80203250	81124386	81124404	AGCCGCGGCTGCGGCGGCG	A	inframe_deletion	MODERATE	PRDM8	ENSG00000152784	ENST00000415738.3	protein_coding	ClinVar	Benign	B/LB	No	18.62	0.00619397	0.240855	0.15839	Benign	-2.72	neutral	0.2	35
	4	80203240	80203258	81124394	81124412	CTGCGGCGGCGGCCGCGGG	C	inframe_deletion	MODERATE	PRDM8	ENSG00000152784	ENST00000415738.3	protein_coding	ClinVar	Likely benign	B/LB	No	20.9	0.0384867	0.688761	0.15308	Benign	-3.82	neutral	0.13	65
	4	80286532	80286533	81207686	81207687	G	GAGC	inframe_insertion	MODERATE	FGF5	ENSG00000138675	ENST00000312465.11	protein_coding	gnomAD	likely benign	B/LB	No	20.2	0.0516305	0.927897	0.65919	Benign	-2.22	damaging	0.56	1
	4	82429578	82429593	83350731	83350746	AGCTGCCGCGGCGGCC	A	inframe_deletion	MODERATE	HNRNPDL	ENSG00000152795	ENST00000295470.10	protein_coding	ClinVar	Benign	B/LB	No	21.2	0.171286	0.727608	0.24666	Benign	0	neutral	0.12	7
	4	87614383	87614398	88535535	88535550	GCAACAGTAGCAGTGA	G	inframe_deletion	MODERATE	DSPP	ENSG00000152591	ENST00000651931.1	protein_coding	DDD	likely_benign	B/LB	Yes	7.76	0.00876232	0.0468403	0.33993	Benign	0.01	neutral	0.09	87
	4	87614933	87614951	88536085	88536103	TAGCAGTGACAGCAGCAAC	T	inframe_deletion	MODERATE	DSPP	ENSG00000152591	ENST00000651931.1	protein_coding	gnomAD	likely benign	B/LB	No	7.541	0.00106007	0.00822718	0.38753	Benign	-2.05	neutral	0.02	13
	4	87615161	87615179	88536313	88536331	CGATAGCAGCAACAGCAGT	C	inframe_deletion	MODERATE	DSPP	ENSG00000152591	ENST00000651931.1	protein_coding	gnomAD	likely benign	B/LB	No	8.829	0.000402964	0.00391743	0.39253	Benign	-2.51	neutral	0.02	18
	4	87615164	87615167	88536316	88536319	TAGC	T	inframe_deletion	MODERATE	DSPP	ENSG00000152591	ENST00000651931.1	protein_coding	ClinVar	Benign	B/LB	No	7.977	4.53e-05	0.00271978	0.37737	Benign	-4.62	damaging	0	6
	4	87615491	87615500	88536643	88536652	CAGCAGTGAT	C	inframe_deletion	MODERATE	DSPP	ENSG00000152591	ENST00000651931.1	protein_coding	gnomAD	likely benign	B/LB	No	6.07	0.000168666	0.0190201	0.40072	Benign	-3.32	neutral	0	16
	4	87615611	87615629	88536763	88536781	CGATAGCAGTGACAGCAGT	C	inframe_deletion	MODERATE	DSPP	ENSG00000152591	ENST00000651931.1	protein_coding	gnomAD	likely benign	B/LB	No	8.728	0.000111269	0.0110159	0.38551	Benign	-2.63	neutral	0.02	15
	4	87615746	87615755	88536898	88536907	CAACAGCAGT	C	inframe_deletion	MODERATE	DSPP	ENSG00000152591	ENST00000651931.1	protein_coding	gnomAD	likely benign	B/LB	No	8.116	0.000126711	0.0185984	0.39638	Benign	1.27	neutral	0.02	18
	4	87615749	87615750	88536901	88536902	C	CAGCAGTGACAGCAGCGAT	inframe_insertion	MODERATE	DSPP	ENSG00000152591	ENST00000651931.1	protein_coding	gnomAD	likely benign	B/LB	No	6.864	0.000302867	0.0282721	0.39391	Benign	0.85	neutral	0.08	38
	4	87615758	87615767	88536910	88536919	CAGCAGCGAT	C	inframe_deletion	MODERATE	DSPP	ENSG00000152591	ENST00000651931.1	protein_coding	gnomAD	likely benign	B/LB	No	4.831	8.05e-05	0.023722	0.40412	Benign	1.96	neutral	0.02	18
	4	87615800	87615818	88536952	88536970	CGATAGCAGTGACAGCAGT	C	inframe_deletion	MODERATE	DSPP	ENSG00000152591	ENST00000651931.1	protein_coding	gnomAD	likely benign	B/LB	No	9.587	0.000271591	0.0183125	0.39477	Benign	-2.79	neutral	0	13
	4	87615920	87615947	88537072	88537099	TAGCAGTGACAGCAGCAATAGCAGTGAC	T	inframe_deletion	MODERATE	DSPP	ENSG00000152591	ENST00000651931.1	protein_coding	gnomAD	likely benign	B/LB	No	11.12	5.72e-05	0.00714757	0.38413	Benign	-3.01	neutral	0.01	12
	4	87615952	87615955	88537104	88537107	GCGA	G	inframe_deletion	MODERATE	DSPP	ENSG00000152591	ENST00000651931.1	protein_coding	gnomAD	likely benign	B/LB	No	8.681	4.33e-05	0.0160491	0.37743	Benign	-4.22	neutral	0.04	19
	4	87615956	87615962	88537108	88537114	TAGCAGC	T	inframe_deletion	MODERATE	DSPP	ENSG00000152591	ENST00000651931.1	protein_coding	gnomAD	likely benign	B/LB	No	12.58	4.07e-05	0.0439001	0.34996	Benign	-4.57	neutral	0.04	19
	4	87615998	87616088	88537150	88537240	CGATAGCAGTGACAGCAGTGACAGCAGCAATAGCAGTGACAGCAGTGACAGCAGCGACAGCAGTGATAGCAGTGACAGCAGCAACAGCAGT	C	inframe_deletion	MODERATE	DSPP	ENSG00000152591	ENST00000651931.1	protein_coding	gnomAD	likely benign	B/LB	No	12.83	5.55e-05	0.0236389	0.38505	Benign	-7.07	neutral	0.05	38
	4	87616025	87616097	88537177	88537249	CAATAGCAGTGACAGCAGTGACAGCAGCGACAGCAGTGATAGCAGTGACAGCAGCAACAGCAGTGACAGCAGT	C	inframe_deletion	MODERATE	DSPP	ENSG00000152591	ENST00000651931.1	protein_coding	gnomAD	likely benign	B/LB	No	13.01	7.45e-05	0.0245657	0.38225	Benign	-6.3	neutral	0.03	44
	4	87616026	87616035	88537178	88537187	AATAGCAGTG	A	inframe_deletion	MODERATE	DSPP	ENSG00000152591	ENST00000651931.1	protein_coding	gnomAD	likely benign	B/LB	No	8.656	7.3e-05	0.0338928	0.40078	Benign	-0.46	neutral	0.06	45
	4	87616061	87616109	88537213	88537261	TGATAGCAGTGACAGCAGCAACAGCAGTGACAGCAGTGACAGCAGTGAA	T	inframe_deletion	MODERATE	DSPP	ENSG00000152591	ENST00000651931.1	protein_coding	gnomAD	likely benign	B/LB	No	12.56	7.1e-05	0.0377902	0.39613	Benign	-9.09	neutral	0.01	59
	4	87616109	87616110	88537261	88537262	A	AAGCAGCGACAGCAGCGAT	inframe_insertion	MODERATE	DSPP	ENSG00000152591	ENST00000651931.1	protein_coding	gnomAD	likely benign	B/LB	No	13.27	0.000298827	0.029971	0.39781	Benign	0.92	neutral	0.11	17
	4	87616145	87616154	88537297	88537306	CAGCAGCGAT	C	inframe_deletion	MODERATE	DSPP	ENSG00000152591	ENST00000651931.1	protein_coding	ClinVar	likely benign	B/LB	No	11.25	0.000249773	0.00848178	0.40211	Benign	-0.22	neutral	0.03	25
	4	87616280	87616406	88537432	88537558	TAGCAGTGACAGCAGTGACAGCAGCGACAGCAGTGACAGCAGCGACAGCAGTGACAGCAGCGACAGCAGTGACAGCAATGAAAGCAGCGACAGCAGTGACAGCAGCGATAGCAGTGACAGCAGCAAC	T	inframe_deletion	MODERATE	DSPP	ENSG00000152591	ENST00000651931.1	protein_coding	gnomAD	likely benign	B/LB	No	13.23	0.000672955	0.0600816	0.36838	Benign	-11.35	neutral	0.02	25
	4	87616280	87616298	88537432	88537450	TAGCAGTGACAGCAGTGAC	T	inframe_deletion	MODERATE	DSPP	ENSG00000152591	ENST00000651931.1	protein_coding	gnomAD	likely benign	B/LB	No	10.33	0.00123973	0.029304	0.37482	Benign	-2.21	neutral	0.02	12
	4	87616286	87616304	88537438	88537456	TGACAGCAGTGACAGCAGC	T	inframe_deletion	MODERATE	DSPP	ENSG00000152591	ENST00000651931.1	protein_coding	gnomAD	likely benign	B/LB	No	10.01	0.00107109	0.0234388	0.37482	Benign	-2.21	neutral	0.01	15
	4	87616295	87616304	88537447	88537456	TGACAGCAGC	T	inframe_deletion	MODERATE	DSPP	ENSG00000152591	ENST00000651931.1	protein_coding	ClinVar	likely benign	B/LB	No	9.629	0.00041295	0.0189984	0.363	Benign	-1.42	neutral	0.1	13
	4	87616370	87616371	88537522	88537523	C	CAGCAGTGACAGCAGCGAT	inframe_insertion	MODERATE	DSPP	ENSG00000152591	ENST00000651931.1	protein_coding	gnomAD	likely benign	B/LB	No	8.338	0.0153121	0.112982	0.35045	Benign	0.7	neutral	0.1	17
	4	87616421	87616439	88537573	88537591	CGACAGCAGTGATAGCAGT	C	inframe_deletion	MODERATE	DSPP	ENSG00000152591	ENST00000651931.1	protein_coding	DDD	likely_benign	B/LB	Yes	11.91	0.0112073	0.0548954	0.37375	Benign	-2.19	neutral	0.1	92
	4	88008021	88008024	88929173	88929176	CGAG	C	inframe_deletion	MODERATE	PKD2	ENSG00000118762	ENST00000237596.7	protein_coding	ClinVar	Benign	B/LB	No	20.5	0.0406408	0.278221	0.46694	Benign	-0.6	neutral	0.08	18
	4	88008021	88008022	88929173	88929174	C	CGAG	inframe_insertion	MODERATE	PKD2	ENSG00000118762	ENST00000237596.7	protein_coding	ClinVar	Benign/Likely benign	B/LB	No	20.9	0.0204977	0.217354	0.49095	Benign	-0.12	neutral	0.12	4
	4	88008038	88008039	88929190	88929191	A	AGAG	inframe_insertion	MODERATE	PKD2	ENSG00000118762	ENST00000237596.7	protein_coding	ClinVar	Pathogenic	P/LP	No	21.5	0.00814183	0.681094	0.49095	Deleterious	-0.7	neutral	0.34	93
	4	88008038	88008039	88929190	88929191	A	AAGG	inframe_insertion	MODERATE	PKD2	ENSG00000118762	ENST00000237596.7	protein_coding	ClinVar	Benign	B/LB	No	21.5	0.00814183	0.684783	0.49095	Benign	-0.51	neutral	0.34	93
	4	88065460	88065466	88986612	88986618	GTTAAAC	G	inframe_deletion	MODERATE	PKD2	ENSG00000118762	ENST00000237596.7	protein_coding	ClinVar	Likely pathogenic	P/LP	No	19.33	0.426482	0.959472	0.17123	Deleterious	-12.48	neutral	0.95	83
	4	95131387	95131393	96052538	96052544	AGAAATC	A	inframe_deletion	MODERATE	BMPR1B	ENSG00000138696	ENST00000515059.6	protein_coding	ClinVar	Likely pathogenic	P/LP	No	20.4	0.112417	0.995684	0.87899	Deleterious	-19.42	damaging	0.93	98
	4	106230388	106230391	107151545	107151548	TAAG	T	inframe_deletion	MODERATE	TBCK	ENSG00000145348	ENST00000394708.7	protein_coding	ClinVar	Likely pathogenic	P/LP	No	21.2	0.660745	0.989666	0.34007	Deleterious	-14.7	damaging	0.75	88
	4	109869931	109869934	110791087	110791090	ATCT	A	inframe_deletion	MODERATE	LRIT3	ENSG00000183423	ENST00000594814.6	protein_coding	ClinVar	likely benign	B/LB	No	4.635	0.000488832	0.422561	0.26474	Benign	0.07	neutral	0.09	9
	4	109870498	109870501	110791654	110791657	CCTT	C	inframe_deletion	MODERATE	LRIT3	ENSG00000183423	ENST00000594814.6	protein_coding	DDD	likely_benign	B/LB	No	11.96	0.0271969	0.962383	0.628	Benign	-5.01	neutral	0.48	16
	4	109959418	109959419	110880574	110880575	A	AGACCGGAAGTACTGTGAAGGTAATGACTGGAAGTACTGTGAAGGTAAT	inframe_insertion	MODERATE	EGF	ENSG00000138798	ENST00000265171.10	protein_coding	ClinVar	Likely benign	B/LB	No	14.3	0.0166993	0.0409578	0.36653	Benign	-14.24	damaging	0.58	55
	4	110618571	110618574	111539727	111539730	TGTC	T	inframe_deletion	MODERATE	PITX2	ENSG00000164093	ENST00000644743.1	protein_coding	DDD	likely_benign	B/LB	Yes	22.3	0.41366	0.979018	0.37446	Deleterious	-9.28	damaging	0.95	96
	4	112432366	112432369	113353522	113353525	GTTC	G	inframe_deletion	MODERATE	ALPK1	ENSG00000073331	ENST00000650871.1	protein_coding	gnomAD	likely benign	B/LB	No	17.8	0.0106993	0.934881	0.15966	Benign	-3.22	damaging	0.02	10
	4	112644730	112644733	113565886	113565889	AAAG	A	inframe_deletion	MODERATE	LARP7	ENSG00000174720	ENST00000344442.10	protein_coding	ClinVar	Likely benign	B/LB	No	21.9	0.0604869	0.989736	0.12287	Benign	-3	damaging	0.22	10
	4	113367728	113367731	114288884	114288887	AGGG	A	inframe_deletion	MODERATE	ANK2	ENSG00000145362	ENST00000357077.9	protein_coding	ClinVar	Likely benign	B/LB	No	16.42	0.333414	0.967097	0.19823	Benign	-4.38	damaging	0.35	98
	4	118743994	118744003	119665149	119665158	ATTGTTGTAT	A	inframe_deletion	MODERATE	SEC24D	ENSG00000150961	ENST00000280551.11	protein_coding	ClinVar	Likely pathogenic	P/LP	No	21.1	0.42875	0.988598	0.41091	Deleterious	-22.18	neutral	0.98	99
	4	118824649	118824650	119745804	119745805	T	TCCA	inframe_insertion	MODERATE	SEC24D	ENSG00000150961	ENST00000280551.11	protein_coding	DDD	likely_benign	B/LB	No	16.29	0.0273494	0.797389	0.41532	Benign	-2	damaging	0.49	93
	4	119501164	119501165	120422319	120422320	A	AAAT	inframe_insertion	MODERATE	PDE5A	ENSG00000138735	ENST00000503412.1	protein_coding	ClinVar	Benign	B/LB	No	10.89	0.00016346	0.867241	NA	NA	-3.59	NA	NA	3
	4	121833309	121833315	122754464	122754470	TCTGGAA	T	inframe_deletion	MODERATE	BBS7	ENSG00000138686	ENST00000264499.9	protein_coding	ClinVar	Pathogenic	P/LP	No	19.93	0.88191	0.995677	0.49914	Deleterious	-17.67	damaging	0.92	95
	4	121855507	121855510	122776662	122776665	GTGC	G	inframe_deletion	MODERATE	BBS7	ENSG00000138686	ENST00000264499.9	protein_coding	DDD	likely_pathogenic	P/LP	Yes	20.7	0.487027	0.995761	0.448	Benign	-4.33	neutral	0.83	95
	4	121859019	121859020	122780174	122780175	G	GCTCATA	inframe_insertion	MODERATE	BBS7	ENSG00000138686	ENST00000264499.9	protein_coding	ClinVar	Pathogenic	P/LP	No	18.02	0.0130952	0.993789	0.57112	Deleterious	-10.02	neutral	0.99	96
	4	122742226	122742229	123663381	123663384	ATAG	A	inframe_deletion	MODERATE	BBS12	ENSG00000181004	ENST00000314218.8	protein_coding	ClinVar	Pathogenic	P/LP	No	17.64	0.164291	0.966468	0.72644	Deleterious	-6.75	damaging	0.38	93
	4	122934573	122934576	123855728	123855731	TCAA	T	inframe_deletion	MODERATE	SPATA5	ENSG00000145375	ENST00000274008.5	protein_coding	ClinVar	Pathogenic/Likely pathogenic	P/LP	No	16.16	0.00390134	0.953868	0.50062	Deleterious	-4.56	damaging	0.2	79
	4	122979336	122979339	123900491	123900494	AATG	A	inframe_deletion	MODERATE	SPATA5	ENSG00000145375	ENST00000274008.5	protein_coding	ClinVar	Likely pathogenic	P/LP	No	18.57	0.410125	0.979393	0.49239	Deleterious	-10.57	damaging	0.2	96
	4	125434258	125434259	126355413	126355414	G	GACTGGA	inframe_insertion	MODERATE	FAT4	ENSG00000196159	ENST00000394329.9	protein_coding	ClinVar	Pathogenic	P/LP	No	20.3	0.10028	0.860916	0.49155	Deleterious	-9.88	damaging	0.87	99
	4	139889909	139889910	140811063	140811064	T	TTGC	inframe_insertion	MODERATE	MAML3	ENSG00000196782	ENST00000509479.6	protein_coding	ClinVar	Benign	B/LB	No	14.08	0.00269654	0.204503	0.29107	Benign	-0.56	neutral	0.11	3
	4	139889909	139889930	140811063	140811084	TTGCTGCTGCTGCTGCTGCTGC	T	inframe_deletion	MODERATE	MAML3	ENSG00000196782	ENST00000509479.6	protein_coding	gnomAD	likely benign	B/LB	No	15.81	0.00115327	0.400815	0.26406	Benign	5.61	neutral	0.01	100
	4	139889909	139889942	140811063	140811096	TTGCTGCTGCTGCTGCTGCTGCTGCTGCTGCTGC	T	inframe_deletion	MODERATE	MAML3	ENSG00000196782	ENST00000509479.6	protein_coding	gnomAD	likely benign	B/LB	No	15.72	0.000622556	0.3682	0.26406	Benign	6.22	neutral	0.01	16
	4	140392262	140392263	141313416	141313417	C	CAAG	inframe_insertion	MODERATE	CLGN	ENSG00000153132	ENST00000414773.5	protein_coding	gnomAD	likely benign	B/LB	No	6.635	0.0324104	0.750474	0.15581	Benign	-3.26	neutral	0.02	4
	4	145639432	145639447	146560584	146560599	GGGCCTGTTTAGCAGA	G	inframe_deletion	MODERATE	MMAA	ENSG00000151611	ENST00000649156.2	protein_coding	ClinVar	Pathogenic	P/LP	No	19.97	0.992034	0.994602	0.83038	Deleterious	-20.81	damaging	0.88	96
	4	146639305	146639306	147560457	147560458	T	TGGCGGCGGCGGCGGC	inframe_insertion	MODERATE	POU4F2	ENSG00000151615	ENST00000281321.3	protein_coding	gnomAD	likely benign	B/LB	No	10.71	0.0013886	0.0823549	0.39914	Benign	-3.36	neutral	0.12	6
	4	146639305	146639317	147560457	147560469	TGGCGGCGGCGGC	T	inframe_deletion	MODERATE	POU4F2	ENSG00000151615	ENST00000281321.3	protein_coding	gnomAD	likely benign	B/LB	No	16.39	0.0607096	0.160097	0.27549	Benign	2.46	neutral	0.06	11
	4	154237107	154237108	155158259	155158260	A	AGTT	inframe_insertion	MODERATE	DCHS2	ENSG00000197410	ENST00000357232.10	protein_coding	gnomAD	likely benign	B/LB	No	14.22	0.283033	0.882432	0.46581	Benign	-3.08	damaging	0.07	6
	4	157336479	157336488	158257631	158257640	AAGAAGCCTC	A	inframe_deletion	MODERATE	GRIA2	ENSG00000120251	ENST00000264426.14	protein_coding	DDD	likely_pathogenic	P/LP	Yes	18.99	0.866893	0.992349	0.32153	Deleterious	-21.9	damaging	0.96	100
	4	158682228	158682231	159603380	159603383	ATGT	A	inframe_deletion	MODERATE	ETFDH	ENSG00000171503	ENST00000511912.6	protein_coding	ClinVar	Likely pathogenic	P/LP	No	20.6	0.979712	0.950519	0.54064	Deleterious	-11.71	damaging	0.96	87
	4	168878150	168878151	169799301	169799302	T	TCGCCCC	inframe_insertion	MODERATE	PALLD	ENSG00000129116	ENST00000507735.6	protein_coding	ClinVar	Benign	B/LB	No	13.69	0.000161744	0.13644	0.11749	Benign	-2.76	damaging	0.04	7
	4	168878227	168878228	169799378	169799379	G	GCCA	inframe_insertion	MODERATE	PALLD	ENSG00000129116	ENST00000507735.6	protein_coding	ClinVar	Benign	B/LB	No	14.43	0.00106157	0.74124	0.096225	NA	0.48	neutral	0.19	5
	4	174977592	174977595	175898743	175898746	TTTA	T	inframe_deletion	MODERATE	ADAM29	ENSG00000168594	ENST00000615367.4	protein_coding	gnomAD	likely benign	B/LB	No	4.977	0.00432288	0.115378	0.47231	NA	-2.73	neutral	0.2	5
	4	177442248	177442249	178363402	178363403	C	CCCGCAT	inframe_insertion	MODERATE	AGA	ENSG00000038002	ENST00000264595.7	protein_coding	ClinVar	Pathogenic/Likely pathogenic	P/LP	No	21.2	0.835546	0.765254	NA	NA	NA	NA	0.71	92
	5	491930	491933	492045	492048	TAGA	T	inframe_deletion	MODERATE	SLC9A3	ENSG00000066230	ENST00000264938.8	protein_coding	ClinVar	Pathogenic	P/LP	No	20.7	0.0286144	0.943709	0.65943	Deleterious	-11.35	damaging	0.89	73
	5	1244686	1244687	1244801	1244802	C	CCTG	inframe_insertion	MODERATE	SLC6A18	ENSG00000164363	ENST00000324642.4	protein_coding	ClinVar	Benign	B/LB	No	7.889	0.000515282	0.772061	0.8151	Benign	9.73	damaging	0.14	9
	5	7867364	7867367	7867477	7867480	TATA	T	inframe_deletion	MODERATE	FASTKD3	ENSG00000124279	ENST00000264669.10	protein_coding	gnomAD	likely benign	B/LB	No	11.49	0.138353	0.930784	0.29306	Benign	-5.1	neutral	0.18	10
	5	11385089	11385090	11385201	11385202	C	CGCG	inframe_insertion	MODERATE	CTNND2	ENSG00000169862	ENST00000304623.13	protein_coding	gnomAD	likely benign	B/LB	No	16.61	0.0161667	0.0482211	0.25835	Benign	-0.63	neutral	0.32	0
	5	13762769	13762784	13762878	13762893	CTTTCGTCCAGGAACA	C	inframe_deletion	MODERATE	DNAH5	ENSG00000039139	ENST00000265104.5	protein_coding	ClinVar	Likely pathogenic	P/LP	No	20.7	0.0920197	0.901147	0.75773	Deleterious	-40.7	damaging	1	95
	5	13810179	13810200	13810288	13810309	CCAGCGCCGCCCCCGCGCTCCA	C	inframe_deletion	MODERATE	DNAH5	ENSG00000039139	ENST00000265104.5	protein_coding	ClinVar	Likely pathogenic	P/LP	No	21.7	0.685335	0.98565	0.69114	Deleterious	-39.83	damaging	0.64	97
	5	13922109	13922112	13922218	13922221	TCTC	T	inframe_deletion	MODERATE	DNAH5	ENSG00000039139	ENST00000265104.5	protein_coding	DDD	likely_benign	B/LB	Yes	16.66	0.293122	0.985449	0.54702	Benign	-9.18	damaging	0.79	95
	5	14487504	14487505	14487613	14487614	G	GGGC	inframe_insertion	MODERATE	TRIO	ENSG00000038382	ENST00000344204.9	protein_coding	ClinVar	Benign	B/LB	No	17.93	0.000339831	0.143983	0.14933	Benign	-0.96	damaging	0.33	6
	5	14487525	14487526	14487634	14487635	C	CGGGGGCAGCGGCGGGGGT	inframe_insertion	MODERATE	TRIO	ENSG00000038382	ENST00000344204.9	protein_coding	ClinVar	Likely benign	B/LB	No	15.52	0.0029764	0.0882898	0.12174	Benign	-2.75	damaging	0.13	61
	5	14487686	14487689	14487795	14487798	TCTC	T	inframe_deletion	MODERATE	TRIO	ENSG00000038382	ENST00000344204.9	protein_coding	DDD	likely_benign	B/LB	No	18.95	0.134844	0.966235	0.11176	Benign	-1.03	damaging	0.6	96
	5	14488084	14488096	14488193	14488205	TGGAGCTCCATCC	T	inframe_deletion	MODERATE	TRIO	ENSG00000038382	ENST00000344204.9	protein_coding	ClinVar	Benign	B/LB	No	20.3	0.0141091	0.992623	0.16222	Deleterious	NA	neutral	0.31	4
	5	14496967	14496982	14497076	14497091	AACGGTTATCGGAAGT	A	inframe_deletion	MODERATE	TRIO	ENSG00000038382	ENST00000344204.9	protein_coding	DDD	likely_benign	B/LB	Yes	21.2	0.0883645	0.997477	0.1741	Deleterious	NA	neutral	0.92	96
	5	14664886	14664907	14664995	14665016	CCGGCGCGGGAGGCGGCGGCCA	C	inframe_deletion	MODERATE	OTULIN	ENSG00000154124	ENST00000284274.5	protein_coding	gnomAD	likely benign	B/LB	No	18.73	0.167034	0.0907158	0.50299	Benign	-0.8	neutral	0.01	10
	5	14711205	14711208	14711314	14711317	TCTC	T	inframe_deletion	MODERATE	ANKH	ENSG00000154122	ENST00000284268.8	protein_coding	ClinVar	Pathogenic	P/LP	No	19.9	0.00575001	0.975146	0.67426	Deleterious	-1.32	damaging	0.56	86
	5	14711239	14711242	14711348	14711351	CTCT	C	inframe_deletion	MODERATE	ANKH	ENSG00000154122	ENST00000284268.8	protein_coding	DDD	likely_benign	B/LB	Yes	17.05	0.00753823	0.996213	0.67569	Benign	-2.37	neutral	0.26	67
	5	14716715	14716718	14716824	14716827	GGAA	G	inframe_deletion	MODERATE	ANKH	ENSG00000154122	ENST00000284268.8	protein_coding	ClinVar	Pathogenic	P/LP	No	21.2	0.955633	0.951529	0.78667	Deleterious	-10.39	damaging	0.99	86
	5	14716720	14716723	14716829	14716832	AAGG	A	inframe_deletion	MODERATE	ANKH	ENSG00000154122	ENST00000284268.8	protein_coding	DDD	pathogenic	P/LP	No	22.1	0.980271	0.976927	0.79195	Deleterious	-10.88	damaging	0.97	86
	5	33963914	33963917	33964019	33964022	GAGA	G	inframe_deletion	MODERATE	SLC45A2	ENSG00000164175	ENST00000296589.9	protein_coding	ClinVar	Pathogenic	P/LP	No	17.97	0.123692	0.924146	0.79562	Deleterious	-9.49	damaging	0.93	92
	5	36955604	36955616	36955706	36955718	TCCATAGCCTCAA	T	inframe_deletion	HIGH	NIPBL	ENSG00000164190	ENST00000282516.13	protein_coding	ClinVar	Likely pathogenic	P/LP	No	18.75	0.984023	0.9969	0.70985	Deleterious	-8.69	damaging	0.81	100
	5	37001028	37001031	37001130	37001133	CAAT	C	inframe_deletion	MODERATE	NIPBL	ENSG00000164190	ENST00000282516.13	protein_coding	ClinVar	Pathogenic	P/LP	No	18.47	0.792931	0.996706	0.6531	Deleterious	-11.25	damaging	1	99
	5	37003290	37003305	37003392	37003407	AAATATCTTGGAGAAG	A	inframe_deletion	MODERATE	NIPBL	ENSG00000164190	ENST00000282516.13	protein_coding	ClinVar	Likely pathogenic	P/LP	No	19.52	0.995116	0.987336	0.70887	Deleterious	-28.15	damaging	0.94	99
	5	37010187	37010190	37010289	37010292	GAGA	G	inframe_deletion	MODERATE	NIPBL	ENSG00000164190	ENST00000282516.13	protein_coding	DDD	likely_benign	B/LB	Yes	18.8	0.971992	0.982007	0.53108	Benign	-2.11	neutral	0.63	99
	5	37016139	37016140	37016241	37016242	A	AACT	inframe_insertion	MODERATE	NIPBL	ENSG00000164190	ENST00000282516.13	protein_coding	ClinVar	Likely pathogenic	P/LP	No	19.68	0.583371	0.96708	0.68152	Deleterious	-9.12	damaging	0.98	97
	5	37036436	37036439	37036538	37036541	CTTG	C	inframe_deletion	MODERATE	NIPBL	ENSG00000164190	ENST00000282516.13	protein_coding	ClinVar	Likely pathogenic	P/LP	No	20.4	0.996024	0.98227	0.69995	Deleterious	-12.19	damaging	1	99
	5	37045458	37045461	37045560	37045563	TAAA	T	inframe_deletion	MODERATE	NIPBL	ENSG00000164190	ENST00000282516.13	protein_coding	ClinVar	Likely pathogenic	P/LP	No	21.3	0.987684	0.989924	0.62449	Deleterious	-9.14	damaging	0.98	99
	5	37048540	37048543	37048642	37048645	CAAG	C	inframe_deletion	MODERATE	NIPBL	ENSG00000164190	ENST00000282516.13	protein_coding	ClinVar	Likely pathogenic	P/LP	No	20.3	0.990847	0.954318	0.68738	Deleterious	-9.35	damaging	0.94	99
	5	37048558	37048561	37048660	37048663	TATA	T	inframe_deletion	HIGH	NIPBL	ENSG00000164190	ENST00000282516.13	protein_coding	ClinVar	Pathogenic	P/LP	No	18.45	0.984868	0.924281	0.68311	Deleterious	-8.36	damaging	1	99
	5	37057256	37057259	37057358	37057361	AGCC	A	inframe_deletion	MODERATE	NIPBL	ENSG00000164190	ENST00000282516.13	protein_coding	ClinVar	Likely pathogenic	P/LP	No	19.86	0.988806	0.993638	0.67199	Deleterious	-15.83	damaging	0.99	99
	5	37121615	37121621	37121717	37121723	ACCCTCT	A	inframe_deletion	MODERATE	CPLANE1	ENSG00000197603	ENST00000651892.2	protein_coding	ClinVar	Likely pathogenic	P/LP	No	33	0.0117053	0.791559	0.30353	NA	NA	NA	0.12	100
	5	37230991	37230994	37231093	37231096	ACAT	A	inframe_deletion	HIGH	CPLANE1	ENSG00000197603	ENST00000651892.2	protein_coding	ClinVar	Likely pathogenic	P/LP	No	18.05	0.680278	0.993535	0.3558	Deleterious	-8.18	damaging	0.7	98
	5	45695870	45695871	45695972	45695973	T	TCGCCGCCGC	inframe_insertion	MODERATE	HCN1	ENSG00000164588	ENST00000303230.6	protein_coding	ClinVar	Likely benign	B/LB	No	17.47	0.00953978	0.295165	0.31331	Benign	-0.73	damaging	0.2	82
	5	45695870	45695871	45695972	45695973	T	TCGC	inframe_insertion	MODERATE	HCN1	ENSG00000164588	ENST00000303230.6	protein_coding	ClinVar	Likely benign	B/LB	No	17.65	0.00319599	0.411249	0.31457	Benign	-0.21	damaging	0.2	45
	5	45695870	45695876	45695972	45695978	TCGCCGC	T	inframe_deletion	MODERATE	HCN1	ENSG00000164588	ENST00000303230.6	protein_coding	ClinVar	Benign/Likely benign	B/LB	No	16.97	0.0032681	0.410871	0.29447	Benign	0.66	damaging	0.12	4
	5	45695870	45695873	45695972	45695975	TCGC	T	inframe_deletion	MODERATE	HCN1	ENSG00000164588	ENST00000303230.6	protein_coding	ClinVar	Likely benign	B/LB	No	16.92	0.00176506	0.471668	0.30522	Benign	0.7	damaging	0.18	32
	5	45695870	45695879	45695972	45695981	TCGCCGCCGC	T	inframe_deletion	MODERATE	HCN1	ENSG00000164588	ENST00000303230.6	protein_coding	ClinVar	Benign/Likely benign	B/LB	No	17.08	0.0132137	0.295165	0.29455	Benign	1.45	damaging	0.14	13
	5	45695884	45695885	45695986	45695987	G	GCCGCCGCCA	inframe_insertion	MODERATE	HCN1	ENSG00000164588	ENST00000303230.6	protein_coding	ClinVar	Likely benign	B/LB	No	15.82	0.00597316	0.0557257	0.31331	Benign	-0.73	neutral	0.11	91
	5	45695884	45695893	45695986	45695995	GCCGCCGCCA	G	inframe_deletion	MODERATE	HCN1	ENSG00000164588	ENST00000303230.6	protein_coding	ClinVar	likely benign	B/LB	No	15.41	0.00111063	0.195796	0.29455	Benign	1.45	neutral	0.14	0
	5	56881094	56881103	56176921	56176930	ATTGGTGGTG	A	inframe_deletion	MODERATE	MAP3K1	ENSG00000095015	ENST00000399503.4	protein_coding	DDD	likely_benign	B/LB	Yes	20.5	0.568261	0.96979	0.33901	Deleterious	-6.02	damaging	0.89	100
	5	56882021	56882024	56177848	56177851	TCAA	T	inframe_deletion	MODERATE	MAP3K1	ENSG00000095015	ENST00000399503.4	protein_coding	ClinVar	Benign	B/LB	No	15.1	0.000250989	0.299801	0.1353	Benign	0.41	damaging	0.7	1
	5	56882021	56882033	56177848	56177860	TCAACAACAACAA	T	inframe_deletion	MODERATE	MAP3K1	ENSG00000095015	ENST00000399503.4	protein_coding	ClinVar	Likely benign	B/LB	No	17.67	0.00284609	0.772033	0.13964	Benign	1.41	damaging	0.71	79
	5	56882152	56882155	56177979	56177982	AACC	A	inframe_deletion	MODERATE	MAP3K1	ENSG00000095015	ENST00000399503.4	protein_coding	ClinVar	Benign	B/LB	No	3.864	0.00122595	0.864012	0.12828	Benign	-0.33	neutral	0.32	4
	5	61332326	61332332	60628153	60628159	GGGCGGC	G	inframe_deletion	MODERATE	ZSWIM6	ENSG00000130449	ENST00000252744.6	protein_coding	gnomAD	likely benign	B/LB	No	19.56	0.0014433	0.25317	0.51479	Benign	0.16	damaging	0.08	99
	5	61332326	61332356	60628153	60628183	GGGCGGCGGCGGCGGCGGCGGGGGCAGCAGC	G	inframe_deletion	MODERATE	ZSWIM6	ENSG00000130449	ENST00000252744.6	protein_coding	gnomAD	likely benign	B/LB	No	19.32	0.00317429	0.221504	0.51238	Benign	0.72	neutral	0.07	7
	5	61332354	61332355	60628181	60628182	A	AGCG	inframe_insertion	MODERATE	ZSWIM6	ENSG00000130449	ENST00000252744.6	protein_coding	ClinVar	Likely benign	B/LB	No	14.77	0.00034741	0.00571789	0.51113	Benign	-0.21	neutral	0.03	1
	5	61332670	61332709	60628497	60628536	CCGCGGGCGGCCCCGGCGACGACAGCGGTGGCGGCGGCGG	C	inframe_deletion	MODERATE	ZSWIM6	ENSG00000130449	ENST00000252744.6	protein_coding	DDD	likely_benign	B/LB	No	15.93	0.0049059	0.0161682	0.54063	Benign	5.39	neutral	0	99
	5	61332698	61332713	60628525	60628540	TGGCGGCGGCGGCGCG	T	inframe_deletion	MODERATE	ZSWIM6	ENSG00000130449	ENST00000252744.6	protein_coding	DDD	benign	B/LB	Yes	13.26	0.0160455	0.0124052	0.54078	Benign	2.14	neutral	0.08	47
	5	61332713	61332714	60628540	60628541	G	GGGC	inframe_insertion	MODERATE	ZSWIM6	ENSG00000130449	ENST00000252744.6	protein_coding	DDD	likely_benign	B/LB	Yes	13.2	0.00060299	0.0120381	0.4991	Benign	-0.17	damaging	0.07	3
	5	61332761	61332791	60628588	60628618	GGCGGCCGCAACCTCGGCCGCCGCCGCCGCT	G	inframe_deletion	MODERATE	ZSWIM6	ENSG00000130449	ENST00000252744.6	protein_coding	gnomAD	likely benign	B/LB	No	14.8	0.0180774	0.00625578	0.54463	Benign	4.13	neutral	0.04	75
	5	61332761	61332797	60628588	60628624	GGCGGCCGCAACCTCGGCCGCCGCCGCCGCTGCCGCC	G	inframe_deletion	MODERATE	ZSWIM6	ENSG00000130449	ENST00000252744.6	protein_coding	gnomAD	likely benign	B/LB	No	14.83	0.00882133	0.00438291	0.55704	Benign	5.28	neutral	0.04	59
	5	61332761	61332800	60628588	60628627	GGCGGCCGCAACCTCGGCCGCCGCCGCCGCTGCCGCCGCC	G	inframe_deletion	MODERATE	ZSWIM6	ENSG00000130449	ENST00000252744.6	protein_coding	gnomAD	likely benign	B/LB	No	14.9	0.00926346	0.00406387	0.56014	Benign	5.7	neutral	0.04	75
	5	61332761	61332806	60628588	60628633	GGCGGCCGCAACCTCGGCCGCCGCCGCCGCTGCCGCCGCCGCCGCC	G	inframe_deletion	MODERATE	ZSWIM6	ENSG00000130449	ENST00000252744.6	protein_coding	gnomAD	likely benign	B/LB	No	15.12	0.00867042	0.00384494	0.55596	Benign	6.83	neutral	0.04	80
	5	61332791	61332800	60628618	60628627	TGCCGCCGCC	T	inframe_deletion	MODERATE	ZSWIM6	ENSG00000130449	ENST00000252744.6	protein_coding	DDD	benign	B/LB	Yes	14.86	0.00348529	0.00299431	0.50868	Benign	0.96	neutral	0.21	34
	5	68295183	68295198	67591011	67591026	TCAGTGAAATTATTGA	T	inframe_deletion	HIGH	PIK3R1	ENSG00000145675	ENST00000521381.6	protein_coding	ClinVar	Likely pathogenic	P/LP	No	21.3	0.73726	0.997235	0.23134	Deleterious	-19.6	damaging	0.99	96
	5	68295190	68295193	67591018	67591021	AATT	A	inframe_deletion	MODERATE	PIK3R1	ENSG00000145675	ENST00000521381.6	protein_coding	ClinVar	Likely pathogenic	P/LP	No	20.6	0.144649	0.974667	0.21111	Deleterious	-6.73	damaging	0.95	96
	5	73447067	73447068	72742894	72742895	G	GGCGGCC	inframe_insertion	MODERATE	FOXD1	ENSG00000251493	ENST00000615637.3	protein_coding	gnomAD	likely benign	B/LB	No	17.01	0.0065597	0.211845	0.54214	Benign	NA	neutral	0.06	6
	5	73447202	73447217	72743029	72743044	GGCGGCGGCGGCCTGC	G	inframe_deletion	MODERATE	FOXD1	ENSG00000251493	ENST00000615637.3	protein_coding	gnomAD	likely benign	B/LB	No	13.28	0.0153745	0.104748	0.55075	Benign	NA	neutral	0.22	3
	5	74697088	74697091	73992913	73992916	GATT	G	inframe_deletion	MODERATE	HEXB	ENSG00000049860	ENST00000261416.12	protein_coding	ClinVar	Pathogenic	P/LP	No	9.723	0.520233	0.900964	0.52124	Deleterious	-9.02	damaging	0.84	96
	5	74726021	74726027	74021846	74021852	TACTCAA	T	inframe_deletion	MODERATE	GFM2	ENSG00000164347	ENST00000296805.8	protein_coding	ClinVar	Benign	B/LB	No	15.25	0.781176	0.889915	0.43834	Benign	1.4	damaging	0.24	0
	5	77077779	77077780	76373604	76373605	T	TCGGCGC	inframe_insertion	MODERATE	ZBED3	ENSG00000132846	ENST00000255198.3	protein_coding	gnomAD	likely benign	B/LB	No	10.45	0.000462253	0.00658879	0.12336	Benign	-1.09	neutral	0.09	9
	5	78015515	78015518	77311339	77311342	ACAG	A	inframe_deletion	MODERATE	AP3B1	ENSG00000132842	ENST00000255194.11	protein_coding	ClinVar	likely benign	B/LB	No	19.41	0.0198254	0.780241	0.28717	Benign	-2.59	damaging	0.39	2
	5	78101011	78101014	77396835	77396838	TTTC	T	inframe_deletion	MODERATE	AP3B1	ENSG00000132842	ENST00000255194.11	protein_coding	ClinVar	likely benign	B/LB	No	17.44	0.331412	0.8084	0.13113	Benign	-2.49	neutral	0.24	5
	5	78985127	78985136	78280950	78280959	GCCCCGGCGC	G	inframe_deletion	MODERATE	ARSB	ENSG00000113273	ENST00000264914.10	protein_coding	ClinVar	Benign	B/LB	No	15.68	0.101581	0.0310588	0.36802	Benign	-0.11	neutral	0.68	90
	5	78985158	78985161	78280981	78280984	ACAG	A	inframe_deletion	MODERATE	ARSB	ENSG00000113273	ENST00000264914.10	protein_coding	ClinVar	Likely benign	B/LB	No	14.49	0.024403	0.206209	0.37659	Benign	-0.87	damaging	0.25	78
	5	80654877	80654878	79950696	79950697	C	CGCTGCAGCG	inframe_insertion	MODERATE	MSH3	ENSG00000113318	ENST00000265081.7	protein_coding	ClinVar	Likely benign	B/LB	No	9.715	0.217322	0.0367645	0.28057	Benign	-0.77	neutral	0.08	59
	5	80654877	80654886	79950696	79950705	CGCTGCAGCG	C	inframe_deletion	MODERATE	MSH3	ENSG00000113318	ENST00000265081.7	protein_coding	ClinVar	Benign/Likely benign	B/LB	No	13.75	0.036089	0.0396213	0.2755	Benign	0.67	neutral	0.03	31
	5	80654880	80654898	79950699	79950717	TGCAGCGGCTGCAGCGGCC	T	inframe_deletion	MODERATE	MSH3	ENSG00000113318	ENST00000265081.7	protein_coding	ClinVar	Benign/Likely benign	B/LB	No	9.371	0.00371775	0.0223329	0.29339	Benign	1.44	neutral	0.08	2
	5	80654889	80654898	79950708	79950717	TGCAGCGGCC	T	inframe_deletion	MODERATE	MSH3	ENSG00000113318	ENST00000265081.7	protein_coding	ClinVar	Benign	B/LB	No	6.218	0.00295975	0.0068223	0.2755	Benign	0.67	neutral	0	11
	5	80654908	80654917	79950727	79950736	GCAGCGCCCC	G	inframe_deletion	MODERATE	MSH3	ENSG00000113318	ENST00000265081.7	protein_coding	ClinVar	Benign	B/LB	No	19.1	0.14001	0.253781	0.28188	Benign	0.55	neutral	0.04	9
	5	80654922	80654931	79950741	79950750	GCCCCCAGCT	G	inframe_deletion	MODERATE	MSH3	ENSG00000113318	ENST00000265081.7	protein_coding	ClinVar	Benign	B/LB	No	11.18	0.0824374	0.0738523	0.28188	Benign	0.55	neutral	0.04	3
	5	90728734	90728735	90024551	90024552	C	CGTG	inframe_insertion	MODERATE	ADGRV1	ENSG00000164199	ENST00000405460.9	protein_coding	ClinVar	Likely pathogenic	P/LP	No	2.857	0.000230347	0.7812	0.69427	Deleterious	-4.96	damaging	0.05	93
	5	93585114	93585115	92920820	92920821	C	CGCGGCG	inframe_insertion	MODERATE	NR2F1	ENSG00000175745	ENST00000327111.8	protein_coding	DDD	likely_benign	B/LB	Yes	17.08	0.00270172	0.0813573	0.37739	Benign	-0.05	damaging	0.24	95
	5	93585127	93585128	92920833	92920834	G	GCGGCGC	inframe_insertion	MODERATE	NR2F1	ENSG00000175745	ENST00000327111.8	protein_coding	ClinVar	Likely benign	B/LB	No	19.16	0.0128523	0.0627147	0.37828	Benign	-0.22	damaging	0.13	80
	5	93588132	93588133	92923838	92923839	C	CTCT	inframe_insertion	MODERATE	NR2F1	ENSG00000175745	ENST00000327111.8	protein_coding	ClinVar	Likely pathogenic	P/LP	No	22.4	0.0267086	0.968712	0.47173	Deleterious	-8.63	damaging	0.99	85
	5	93593732	93593735	92929438	92929441	CTCT	C	inframe_deletion	MODERATE	NR2F1	ENSG00000175745	ENST00000327111.8	protein_coding	ClinVar	Likely pathogenic	P/LP	No	21.1	0.100989	0.96415	0.43308	Deleterious	-12.21	damaging	0.99	95
	5	96416101	96416104	95751805	95751808	CCTG	C	inframe_deletion	MODERATE	PCSK1	ENSG00000175426	ENST00000311106.8	protein_coding	ClinVar	Pathogenic	P/LP	No	21.8	0.0218493	0.971857	0.90876	Deleterious	-13.22	neutral	0.96	92
	5	110761460	110761461	110097160	110097161	C	CTTA	inframe_insertion	MODERATE	SLC25A46	ENSG00000164209	ENST00000355943.8	protein_coding	ClinVar	Likely benign	B/LB	No	18.53	0.0060354	0.910082	0.37569	Benign	-6.35	damaging	0.42	12
	5	112838583	112838589	112174280	112174286	TATGGTC	T	inframe_deletion	MODERATE	APC	ENSG00000134982	ENST00000257430.9	protein_coding	ClinVar	Pathogenic	P/LP	No	34	0.989359	0.994475	0.62795	Deleterious	NA	damaging	0.86	96
	5	112839053	112839056	112174750	112174753	TGAA	T	inframe_deletion	MODERATE	APC	ENSG00000134982	ENST00000257430.9	protein_coding	ClinVar	Benign/Likely benign	B/LB	No	19.36	0.625961	0.858231	0.57123	Benign	0.46	damaging	0.48	5
	5	112842993	112842996	112178690	112178693	CCAT	C	inframe_deletion	MODERATE	APC	ENSG00000134982	ENST00000257430.9	protein_coding	ClinVar	Likely benign	B/LB	No	15.13	0.59116	0.960254	0.53605	Benign	-2.82	damaging	0.57	96
	5	113488327	113488328	112824024	112824025	C	CGCT	inframe_insertion	MODERATE	MCC	ENSG00000171444	ENST00000408903.7	protein_coding	ClinVar	Benign	B/LB	No	21.1	0.0236236	0.339033	0.14696	Benign	0.38	damaging	0.25	5
	5	113488342	113488343	112824039	112824040	T	TGCTGCTGCC	inframe_insertion	MODERATE	MCC	ENSG00000171444	ENST00000408903.7	protein_coding	gnomAD	likely benign	B/LB	No	12.69	0.000433341	0.0438595	0.14675	Benign	0.47	neutral	0.14	4
	5	113488351	113488352	112824048	112824049	T	TGCCGCC	inframe_insertion	MODERATE	MCC	ENSG00000171444	ENST00000408903.7	protein_coding	gnomAD	likely benign	B/LB	No	7.293	0.000784435	0.0694597	0.15588	Benign	-0.15	neutral	0.19	7
	5	114362471	114362472	113698168	113698169	C	CCTG	inframe_insertion	MODERATE	KCNN2	ENSG00000080709	ENST00000512097.9	protein_coding	gnomAD	likely benign	B/LB	No	15.78	0.00079112	0.227499	0.29959	NA	NA	NA	NA	5
	5	114362934	114362935	113698631	113698632	T	TGCC	inframe_insertion	MODERATE	KCNN2	ENSG00000080709	ENST00000673685.1	protein_coding	ClinVar	Benign	B/LB	No	16.52	0.0103326	0.0147874	0.26805	Benign	0.73	neutral	0.09	0
	5	114404814	114404817	113740511	113740514	CATT	C	inframe_deletion	MODERATE	KCNN2	ENSG00000080709	ENST00000673685.1	protein_coding	ClinVar	Pathogenic/Likely pathogenic	P/LP	No	17.96	0.559194	0.99534	0.45826	Deleterious	-12.34	damaging	0.99	96
	5	119193899	119193902	118529594	118529597	CAAT	C	inframe_deletion	MODERATE	DMXL1	ENSG00000172869	ENST00000539542.6	protein_coding	ClinVar	Benign	B/LB	No	18.6	0.540348	0.372921	0.17106	Benign	-0.82	neutral	0.03	5
	5	123090276	123090277	122425971	122425972	A	ACCTCCGCCT	inframe_insertion	MODERATE	PRDM6	ENSG00000061455	ENST00000407847.5	protein_coding	ClinVar	Benign	B/LB	No	15.34	0.0144769	0.187627	0.11837	Benign	0.51	neutral	0	2
	5	128084239	128084245	127419931	127419937	TGCGGCG	T	inframe_deletion	MODERATE	SLC12A2	ENSG00000064651	ENST00000262461.7	protein_coding	gnomAD	likely benign	B/LB	No	11.61	0.00920412	0.116173	0.5089	Benign	0.33	neutral	0.24	0
	5	128084245	128084263	127419937	127419955	GGCGGCGGCGGCGGCGGCA	G	inframe_deletion	MODERATE	SLC12A2	ENSG00000064651	ENST00000262461.7	protein_coding	gnomAD	likely benign	B/LB	No	15.42	0.016174	0.0706409	0.50378	Benign	0.64	neutral	0.32	3
	5	128338940	128338943	127674632	127674635	GTTC	G	inframe_deletion	MODERATE	FBN2	ENSG00000138829	ENST00000262464.9	protein_coding	ClinVar	Likely pathogenic	P/LP	No	22.1	0.864255	0.934884	0.45122	Deleterious	-9.42	damaging	0.98	99
	5	128393249	128393250	127728942	127728943	A	AGCCATT	inframe_insertion	MODERATE	FBN2	ENSG00000138829	ENST00000262464.9	protein_coding	ClinVar	Likely pathogenic	P/LP	No	18.21	0.0454323	0.810071	0.23378	Deleterious	-2.27	damaging	0.66	99
	5	129461622	129461623	128797315	128797316	T	TCCCGGC	inframe_insertion	MODERATE	ADAMTS19	ENSG00000145808	ENST00000274487.9	protein_coding	ClinVar	Benign	B/LB	No	17.56	0.0018628	0.101361	0.28147	Benign	-1.84	neutral	0.01	1
	5	131187053	131187054	130522746	130522747	A	AATT	inframe_insertion	MODERATE	LYRM7	ENSG00000186687	ENST00000379380.9	protein_coding	ClinVar	Pathogenic	P/LP	No	18.44	0.52552	0.563865	0.40854	Deleterious	-9.46	damaging	0.82	90
	5	132370033	132370036	131705725	131705728	ATCT	A	inframe_deletion	MODERATE	SLC22A5	ENSG00000197375	ENST00000245407.8	protein_coding	ClinVar	Pathogenic	P/LP	No	21.7	0.994601	0.865715	0.81295	Deleterious	-9.68	damaging	0.78	93
	5	132390809	132390812	131726501	131726504	GGCT	G	inframe_deletion	MODERATE	SLC22A5	ENSG00000197375	ENST00000245407.8	protein_coding	ClinVar	Pathogenic/Likely pathogenic	P/LP	No	19.33	0.974314	0.915665	0.776	Deleterious	-10.61	damaging	0.94	73
	5	132591396	132591402	131927088	131927094	CCAAAGA	C	inframe_deletion	MODERATE	RAD50	ENSG00000113522	ENST00000378823.8	protein_coding	ClinVar	Likely pathogenic	P/LP	No	19.81	0.534379	0.851525	0.65303	Deleterious	-9.46	neutral	0.79	75
	5	134197777	134197778	133533468	133533469	G	GGAA	inframe_insertion	MODERATE	PPP2CA	ENSG00000113575	ENST00000481195.6	protein_coding	ClinVar	Likely pathogenic	P/LP	No	20.9	0.0452349	0.939819	0.067692	Deleterious	-3.15	damaging	0.73	100
	5	134893571	134893586	134229261	134229276	CCAGTTTGGCCCCTCA	C	inframe_deletion	MODERATE	TXNDC15	ENSG00000113621	ENST00000358387.9	protein_coding	ClinVar	Likely pathogenic	P/LP	No	20.5	0.700327	0.986591	0.50803	Deleterious	-32.52	damaging	0.35	89
	5	137753256	137753257	137088945	137088946	C	CGCT	inframe_insertion	MODERATE	HNRNPA0	ENSG00000177733	ENST00000314940.7	protein_coding	gnomAD	likely benign	B/LB	No	16.35	9.11e-05	0.910994	0.36581	Benign	-1	damaging	0.03	0
	5	138465943	138465946	137801632	137801635	ACAG	A	inframe_deletion	MODERATE	EGR1	ENSG00000120738	ENST00000239938.5	protein_coding	ClinVar	Likely benign	B/LB	No	14.35	0.0194934	0.00542158	0.1127	Benign	-0.02	neutral	0.29	91
	5	138559895	138559901	137895584	137895590	CTATTAA	C	inframe_deletion	MODERATE	HSPA9	ENSG00000113013	ENST00000297185.9	protein_coding	ClinVar	Pathogenic	P/LP	No	20.3	0.0254376	0.995975	0.82768	Deleterious	-16.98	damaging	1	94
	5	140042946	140042947	139422531	139422532	C	CGCTGCTGCT	inframe_insertion	MODERATE	NRG2	ENSG00000158458	ENST00000289422.11	protein_coding	gnomAD	likely benign	B/LB	No	16.12	0.00524802	0.0929193	0.14695	Benign	0.3	neutral	0.45	8
	5	140114295	140114296	139493880	139493881	G	GGGCGGCGGCGGCAGTGGCGGC	inframe_insertion	MODERATE	PURA	ENSG00000185129	ENST00000331327.5	protein_coding	ClinVar	Likely benign	B/LB	No	18.48	0.0107553	0.226451	0.48193	Benign	-2.17	damaging	0.45	100
	5	140114295	140114296	139493880	139493881	G	GGGCGGCGGCGGCAGT	inframe_insertion	MODERATE	PURA	ENSG00000185129	ENST00000331327.5	protein_coding	ClinVar	Likely benign	B/LB	No	18.68	0.00736588	0.327387	0.44096	Benign	-1.26	damaging	0.45	25
	5	140114295	140114310	139493880	139493895	GGGCGGCGGCGGCAGT	G	inframe_deletion	MODERATE	PURA	ENSG00000185129	ENST00000331327.5	protein_coding	ClinVar	Likely benign	B/LB	No	20.4	0.0973352	0.654439	0.44396	Benign	0.25	neutral	0.4	100
	5	140114295	140114319	139493880	139493904	GGGCGGCGGCGGCAGTGGCGGCGGC	G	inframe_deletion	MODERATE	PURA	ENSG00000185129	ENST00000331327.5	protein_coding	ClinVar	Likely benign	B/LB	No	20.2	0.106238	0.737731	0.48488	Benign	0.87	neutral	0.29	75
	5	140114310	140114311	139493895	139493896	T	TGGCGGC	inframe_insertion	MODERATE	PURA	ENSG00000185129	ENST00000331327.5	protein_coding	ClinVar	Likely benign	B/LB	No	16.02	0.00180245	0.0471608	0.48796	Benign	-1.22	neutral	0.49	62
	5	140114443	140114446	139494028	139494031	ATCG	A	inframe_deletion	MODERATE	PURA	ENSG00000185129	ENST00000331327.5	protein_coding	ClinVar	Pathogenic	P/LP	No	22.4	0.742616	0.954094	0.68621	Deleterious	NA	damaging	0.93	100
	5	140114478	140114496	139494063	139494081	CCTTACTCTCTCCATGTCA	C	inframe_deletion	MODERATE	PURA	ENSG00000185129	ENST00000331327.5	protein_coding	ClinVar	Likely pathogenic	P/LP	No	22.3	0.5329	0.994168	0.69894	Deleterious	-29.73	damaging	0.98	100
	5	140114481	140114490	139494066	139494075	TACTCTCTCC	T	inframe_deletion	MODERATE	PURA	ENSG00000185129	ENST00000331327.5	protein_coding	ClinVar	Pathogenic	P/LP	No	22	0.856808	0.990138	0.70036	Deleterious	-18.21	damaging	1	100
	5	140114631	140114632	139494216	139494217	C	CGAGAACCGCAAGTACTACATGGATCTCAAG	inframe_insertion	MODERATE	PURA	ENSG00000185129	ENST00000331327.5	protein_coding	ClinVar	Likely pathogenic	P/LP	No	22.5	0.18755	0.727807	0.6583	Deleterious	-16.12	damaging	0.98	100
	5	140114669	140114670	139494254	139494255	A	AGCGCGGCCGCTTCCT	inframe_insertion	MODERATE	PURA	ENSG00000185129	ENST00000331327.5	protein_coding	DDD	pathogenic	P/LP	Yes	22.4	0.235597	0.840337	0.7004	Deleterious	-11.81	damaging	1	100
	5	140114794	140114797	139494379	139494382	CTCA	C	inframe_deletion	MODERATE	PURA	ENSG00000185129	ENST00000331327.5	protein_coding	ClinVar	Likely pathogenic	P/LP	No	22.3	0.581979	0.977881	0.71874	Deleterious	-12.22	damaging	0.99	100
	5	140114870	140114873	139494455	139494458	GCTT	G	inframe_deletion	MODERATE	PURA	ENSG00000185129	ENST00000331327.5	protein_coding	DDD	pathogenic	P/LP	Yes	22.2	0.938629	0.959487	0.70793	Deleterious	-12.58	damaging	1	100
	5	140114950	140114956	139494535	139494541	ATCACCG	A	inframe_deletion	MODERATE	PURA	ENSG00000185129	ENST00000331327.5	protein_coding	DDD	pathogenic	P/LP	Yes	22.2	0.834892	0.995354	0.74787	Deleterious	NA	damaging	1	100
	5	140114990	140114993	139494575	139494578	CCTT	C	inframe_deletion	MODERATE	PURA	ENSG00000185129	ENST00000331327.5	protein_coding	ClinVar	Pathogenic	P/LP	No	21.5	0.876771	0.98593	0.70651	Deleterious	-9.74	damaging	0.97	100
	5	140677027	140677028	140056612	140056613	G	GCAA	inframe_insertion	MODERATE	HARS1	ENSG00000170445	ENST00000504156.7	protein_coding	ClinVar	Pathogenic	P/LP	No	14.73	0.000271627	0.989204	0.39409	Deleterious	-7.85	damaging	0.98	94
	5	140966860	140966866	140346445	140346451	TTGCTGC	T	inframe_deletion	MODERATE	PCDHAC2	ENSG00000243232	ENST00000289269.7	protein_coding	gnomAD	likely benign	B/LB	No	16	0.0042044	0.571091	0.34496	Benign	-0.89	damaging	0.07	0
	5	141096049	141096050	140475633	140475634	A	ACATCAC	inframe_insertion	MODERATE	PCDHB2	ENSG00000112852	ENST00000194155.7	protein_coding	gnomAD	likely benign	B/LB	No	12.06	0.0149985	0.576667	0.83746	Benign	-10.18	damaging	0.19	8
	5	141573996	141573997	140953563	140953564	T	TGGAGGAGGAGGAGGA	inframe_insertion	MODERATE	DIAPH1	ENSG00000131504	ENST00000389054.8	protein_coding	ClinVar	Benign	B/LB	No	5.469	0.00102629	0.0363483	0.24511	Benign	-2.36	neutral	0.14	11
	5	141573996	141573997	140953563	140953564	T	TGGAGGA	inframe_insertion	MODERATE	DIAPH1	ENSG00000131504	ENST00000389054.8	protein_coding	ClinVar	Benign/Likely benign	B/LB	No	5.89	0.00055839	0.01501	0.24686	Benign	-1.11	neutral	0.14	0
	5	141573996	141573997	140953563	140953564	T	TGGA	inframe_insertion	MODERATE	DIAPH1	ENSG00000131504	ENST00000389054.8	protein_coding	ClinVar	Benign/Likely benign	B/LB	No	6.028	0.000209674	0.030321	0.24741	Benign	-0.49	neutral	0.14	0
	5	141573996	141573999	140953563	140953566	TGGA	T	inframe_deletion	MODERATE	DIAPH1	ENSG00000131504	ENST00000398557.8	protein_coding	ClinVar	likely benign	B/LB	No	5.345	0.000149744	0.030321	0.21671	Benign	0.6	neutral	0.13	1
	5	141573996	141574008	140953563	140953575	TGGAGGAGGAGGA	T	inframe_deletion	MODERATE	DIAPH1	ENSG00000131504	ENST00000389054.8	protein_coding	ClinVar	Likely benign	B/LB	No	9.219	0.00202637	0.0609646	0.21544	Benign	1.46	neutral	0.12	98
	5	141945390	141945391	141324955	141324956	C	CCTGCTG	inframe_insertion	MODERATE	PCDH12	ENSG00000113555	ENST00000231484.4	protein_coding	ClinVar	Benign	B/LB	No	6.628	0.094331	0.205076	0.48571	Benign	0.16	neutral	0.02	9
	5	141945390	141945391	141324955	141324956	C	CCTGCTGCTG	inframe_insertion	MODERATE	PCDH12	ENSG00000113555	ENST00000231484.4	protein_coding	ClinVar	Benign	B/LB	No	6.495	0.124433	0.216055	0.48399	Benign	0.5	neutral	0.02	4
	5	141945390	141945391	141324955	141324956	C	CCTGCTGCTGCTG	inframe_insertion	MODERATE	PCDH12	ENSG00000113555	ENST00000231484.4	protein_coding	gnomAD	likely benign	B/LB	No	6.36	0.124433	0.161199	0.48225	Benign	1.1	neutral	0.02	5
	5	141945401	141945402	141324966	141324967	T	TGCTGCTGCTGCTGCTGCC	inframe_insertion	MODERATE	PCDH12	ENSG00000113555	ENST00000231484.4	protein_coding	ClinVar	Likely benign	B/LB	No	15.25	0.0594064	0.0895435	0.37489	Benign	0.47	neutral	0.02	11
	5	141955616	141955619	141335181	141335184	CCTT	C	inframe_deletion	MODERATE	PCDH12	ENSG00000113555	ENST00000231484.4	protein_coding	ClinVar	Benign	B/LB	No	17.79	0.00536568	0.990773	0.51587	Benign	-7.35	damaging	0.03	12
	5	146459072	146459073	145838635	145838636	T	TCAGGCCCAGGCC	inframe_insertion	MODERATE	TCERG1	ENSG00000113649	ENST00000679501.1	protein_coding	gnomAD	likely benign	B/LB	No	12.79	0.0120807	0.19944	0.11666	Benign	-2.78	neutral	0.15	1
	5	146459072	146459084	145838635	145838647	TCAGGCCCAGGCC	T	inframe_deletion	MODERATE	TCERG1	ENSG00000113649	ENST00000679501.1	protein_coding	gnomAD	likely benign	B/LB	No	14.43	0.024661	0.224822	0.11286	Benign	1.98	neutral	0.11	0
	5	146459072	146459090	145838635	145838653	TCAGGCCCAGGCCCAGGCC	T	inframe_deletion	MODERATE	TCERG1	ENSG00000113649	ENST00000679501.1	protein_coding	gnomAD	likely benign	B/LB	No	14.83	0.0222195	0.244623	0.10802	Benign	2.91	neutral	0.12	2
	5	148116440	148116443	147496003	147496006	AGTG	A	inframe_deletion	MODERATE	SPINK5	ENSG00000133710	ENST00000256084.8	protein_coding	ClinVar	Benign	B/LB	No	5.736	0.00026672	0.00817786	0.12488	Benign	-1.24	neutral	0.11	15
	5	148427798	148427804	147807361	147807367	ATGGGAG	A	inframe_deletion	MODERATE	FBXO38	ENSG00000145868	ENST00000340253.10	protein_coding	gnomAD	likely benign	B/LB	No	17.32	0.0117166	0.9861	0.12213	Benign	-1.71	neutral	0.16	3
	5	149040658	149040661	148420221	148420224	GATA	G	inframe_deletion	MODERATE	SH3TC2	ENSG00000169247	ENST00000515425.6	protein_coding	ClinVar	Likely pathogenic	P/LP	No	19.09	0.974666	0.924453	0.29723	Deleterious	-5.53	damaging	0.93	95
	5	149863143	149863146	149242706	149242709	GCTT	G	inframe_deletion	MODERATE	PDE6A	ENSG00000132915	ENST00000255266.10	protein_coding	ClinVar	Likely benign	B/LB	No	15.7	0.00803255	0.863583	0.29401	Benign	-2.22	damaging	0.46	8
	5	149863242	149863245	149242805	149242808	TCTC	T	inframe_deletion	MODERATE	PDE6A	ENSG00000132915	ENST00000255266.10	protein_coding	ClinVar	Pathogenic/Likely pathogenic	P/LP	No	17.67	0.22937	0.964575	0.49672	Deleterious	-8.38	damaging	0.86	92
	5	149980602	149980605	149360165	149360168	CTTG	C	inframe_deletion	MODERATE	SLC26A2	ENSG00000155850	ENST00000286298.5	protein_coding	ClinVar	Pathogenic/Likely pathogenic	P/LP	No	17.99	0.991121	0.672731	0.84812	Deleterious	-9.93	damaging	0.95	72
	5	150125549	150125555	149505112	149505118	ACCTTCC	A	inframe_deletion	MODERATE	PDGFRB	ENSG00000113721	ENST00000261799.9	protein_coding	ClinVar	Pathogenic	P/LP	No	20.6	0.42968	0.996189	0.77081	Deleterious	NA	damaging	1	98
	5	150125567	150125570	149505130	149505133	TAAC	T	inframe_deletion	MODERATE	PDGFRB	ENSG00000113721	ENST00000261799.9	protein_coding	ClinVar	Pathogenic	P/LP	No	21.5	0.506611	0.999995	0.72498	Deleterious	NA	damaging	0.94	98
	5	150126578	150126579	149506141	149506142	A	AATC	inframe_insertion	MODERATE	PDGFRB	ENSG00000113721	ENST00000261799.9	protein_coding	ClinVar	Pathogenic	P/LP	No	20.5	0.11443	0.982716	0.75676	Deleterious	-7.36	damaging	0.92	96
	5	150379381	150379384	149758944	149758947	TGAG	T	inframe_deletion	MODERATE	TCOF1	ENSG00000070814	ENST00000643257.2	protein_coding	ClinVar	Likely benign	B/LB	No	16.92	0.0136391	0.532413	0.074813	Benign	-4.71	neutral	0.22	99
	5	150396821	150396824	149776384	149776387	GAGA	G	inframe_deletion	MODERATE	TCOF1	ENSG00000070814	ENST00000643257.2	protein_coding	ClinVar	Benign	B/LB	No	21.5	0.0391472	0.592436	0.23721	Benign	-8.84	damaging	0.34	12
	5	150398379	150398382	149777942	149777945	AAAG	A	inframe_deletion	MODERATE	TCOF1	ENSG00000070814	ENST00000643257.2	protein_coding	ClinVar	Benign	B/LB	No	19	0.132773	0.440216	0.25819	Benign	-4.74	damaging	0.22	18
	5	150903148	150903151	150282710	150282713	TTCA	T	inframe_deletion	MODERATE	ZNF300	ENSG00000145908	ENST00000446148.6	protein_coding	gnomAD	likely benign	B/LB	No	17.4	0.0364854	0.318432	0.26471	Benign	-2.33	damaging	0.23	0
	5	151266746	151266749	150646307	150646310	GAGA	G	inframe_deletion	MODERATE	GM2A	ENSG00000196743	ENST00000357164.4	protein_coding	ClinVar	Likely pathogenic	P/LP	No	19.12	0.605171	0.955924	0.6949	Deleterious	-13.67	damaging	0.46	95
	5	156757714	156757717	156184725	156184728	GAGA	G	inframe_deletion	MODERATE	SGCD	ENSG00000170624	ENST00000517913.5	protein_coding	ClinVar	Benign/Likely benign	B/LB	No	7.987	5.52e-05	0.464554	0.19816	Benign	0.69	neutral	0.28	4
	5	157052546	157052561	156479557	156479572	GTTGGAACAGTCGTCA	G	inframe_deletion	HIGH	HAVCR1	ENSG00000113249	ENST00000523175.6	protein_coding	ClinVar	Benign	B/LB	No	4.603	0.000423962	0.0017755	0.13001	Benign	-0.2	neutral	0.13	5
	5	157052557	157052558	156479568	156479569	C	CGTT	inframe_insertion	MODERATE	HAVCR1	ENSG00000113249	ENST00000523175.6	protein_coding	ClinVar	Benign	B/LB	No	2.194	0.000474299	0.00101936	0.13079	Benign	2.13	neutral	0.25	4
	5	168454037	168454040	167881042	167881045	GGGA	G	inframe_deletion	MODERATE	WWC1	ENSG00000113645	ENST00000521089.5	protein_coding	gnomAD	likely benign	B/LB	No	11.48	0.000839006	0.250178	0.10645	Benign	0.04	neutral	0.05	6
	5	168493967	168493976	167920972	167920981	ATGAATGTAT	A	inframe_deletion	HIGH	RARS1	ENSG00000113643	ENST00000231572.8	protein_coding	ClinVar	Likely pathogenic	P/LP	No	19.65	0.107139	0.939483	0.49985	Deleterious	-13.71	damaging	0.94	100
	5	169604101	169604125	169031105	169031129	GAAAAGAAACTTCAAGCAAATTGGA	G	inframe_deletion	MODERATE	SPDL1	ENSG00000040275	ENST00000265295.9	protein_coding	ClinVar	Likely pathogenic	P/LP	No	18.33	0.962504	0.8085	0.37151	Deleterious	-15.42	neutral	0.06	94
	5	171392810	171392813	170819814	170819817	TCCA	T	inframe_deletion	MODERATE	NPM1	ENSG00000181163	ENST00000296930.10	protein_coding	DDD	likely_benign	B/LB	Yes	19.94	0.50147	0.950807	0.14292	Benign	-8.32	neutral	0.66	100
	5	172339475	172339481	171766479	171766485	GCCGCTC	G	inframe_deletion	MODERATE	SH3PXD2B	ENSG00000174705	ENST00000311601.6	protein_coding	ClinVar	Benign/Likely benign	B/LB	No	13.15	0.0252807	0.653517	0.11421	Benign	1.57	damaging	0	8
	5	177260080	177260083	176687081	176687084	TATC	T	inframe_deletion	MODERATE	NSD1	ENSG00000165671	ENST00000439151.7	protein_coding	ClinVar	Likely pathogenic	P/LP	No	21.3	0.894952	0.99046	0.28825	Deleterious	-12.14	damaging	1	99
	5	177293886	177293889	176720887	176720890	CCTT	C	inframe_deletion	MODERATE	NSD1	ENSG00000165671	ENST00000439151.7	protein_coding	ClinVar	Pathogenic/Likely pathogenic	P/LP	No	18.56	0.946401	0.982108	0.30794	Deleterious	-12.42	damaging	0.91	99
	5	177293907	177293908	176720908	176720909	G	GCTC	inframe_insertion	MODERATE	NSD1	ENSG00000165671	ENST00000439151.7	protein_coding	ClinVar	Likely pathogenic	P/LP	No	19.77	0.780296	0.875298	0.27641	Deleterious	-8.93	damaging	0.87	98
	5	177293995	177294010	176720996	176721011	GCCCAATCCTCTGGAA	G	inframe_deletion	MODERATE	NSD1	ENSG00000165671	ENST00000439151.7	protein_coding	ClinVar	Likely pathogenic	P/LP	No	19.28	0.993834	0.991569	0.14316	Deleterious	-12.72	neutral	0.72	99
	5	177386231	177386252	176813232	176813253	GGTCCCCAAGCTGCGCCAGGCT	G	inframe_deletion	MODERATE	SLC34A1	ENSG00000131183	ENST00000324417.6	protein_coding	ClinVar	likely benign	B/LB	No	14.84	0.987278	0.442884	0.26125	Benign	-5.06	neutral	0.32	4
	5	177386492	177386493	176813493	176813494	G	GGATCCTGGTGACCGTGCTGGT	inframe_insertion	MODERATE	SLC34A1	ENSG00000131183	ENST00000324417.6	protein_coding	ClinVar	Pathogenic	P/LP	No	20.6	0.364411	0.908188	0.42686	Deleterious	-13.68	damaging	0.96	96
	5	177404302	177404303	176831303	176831304	C	CGGAGGCGCCGCCTGGGTT	inframe_insertion	MODERATE	F12	ENSG00000131187	ENST00000253496.4	protein_coding	ClinVar	Pathogenic	P/LP	No	13.05	0.0262149	0.010813	0.62392	Deleterious	-2.67	neutral	0.11	100
	5	179345227	179345228	178772228	178772229	G	GGGC	inframe_insertion	MODERATE	ADAMTS2	ENSG00000087116	ENST00000251582.12	protein_coding	ClinVar	Likely benign	B/LB	No	17.53	0.00017894	0.040208	0.23516	Benign	-0.65	neutral	0.27	35
	5	179345240	179345241	178772241	178772242	G	GGCGGCAGGA	inframe_insertion	MODERATE	ADAMTS2	ENSG00000087116	ENST00000251582.12	protein_coding	gnomAD	likely benign	B/LB	No	14.44	0.000546978	0.0213384	0.2265	Benign	-0.64	neutral	0.28	12
	5	179345258	179345259	178772259	178772260	G	GGCA	inframe_insertion	MODERATE	ADAMTS2	ENSG00000087116	ENST00000251582.12	protein_coding	ClinVar	Benign	B/LB	No	8.445	0.000119114	0.0163758	0.2878	Benign	-0.1	damaging	0.3	2
	5	180614073	180614076	180041073	180041076	GAGA	G	inframe_deletion	MODERATE	FLT4	ENSG00000037280	ENST00000261937.11	protein_coding	ClinVar	Pathogenic	P/LP	No	21.4	0.901055	0.970078	0.42808	Deleterious	-13.64	damaging	1	97
	5	180626008	180626011	180053008	180053011	CCTT	C	inframe_deletion	MODERATE	FLT4	ENSG00000037280	ENST00000261937.11	protein_coding	DDD	likely_benign	B/LB	No	16.64	0.146976	0.991787	0.24727	NA	-8	neutral	0.78	97
	6	1390041	1390042	1390276	1390277	C	CCCG	inframe_insertion	MODERATE	FOXF2	ENSG00000137273	ENST00000645481.2	protein_coding	gnomAD	likely benign	B/LB	No	16.7	0.000390835	0.0377372	0.48775	Benign	0.05	damaging	0.09	4
	6	1610525	1610534	1610760	1610769	GCGCGGCGGC	G	inframe_deletion	MODERATE	FOXC1	ENSG00000054598	ENST00000645831.2	protein_coding	ClinVar	Benign/Likely benign	B/LB	No	20.7	0.00352026	0.735656	0.73474	Benign	-2.31	damaging	0.62	39
	6	1610733	1610736	1610968	1610971	CAAG	C	inframe_deletion	MODERATE	FOXC1	ENSG00000054598	ENST00000645831.2	protein_coding	ClinVar	Likely pathogenic	P/LP	No	20.5	0.892093	0.935336	0.81916	Deleterious	-14.07	damaging	0.88	94
	6	1610851	1610854	1611086	1611089	TTCG	T	inframe_deletion	MODERATE	FOXC1	ENSG00000054598	ENST00000645831.2	protein_coding	ClinVar	Pathogenic	P/LP	No	20.7	0.962958	0.94515	0.86131	Deleterious	-13.23	damaging	0.95	94
	6	1610948	1610949	1611183	1611184	T	TGCG	inframe_insertion	MODERATE	FOXC1	ENSG00000054598	ENST00000645831.2	protein_coding	ClinVar	Likely pathogenic	P/LP	No	18.63	0.559725	0.734204	0.69591	Deleterious	-9.17	damaging	0.72	90
	6	1611316	1611343	1611551	1611578	GCGCCGCCGCCGCCCGCGCCCTCCGCCC	G	inframe_deletion	MODERATE	FOXC1	ENSG00000054598	ENST00000645831.2	protein_coding	DDD	likely_benign	B/LB	Yes	14.95	0.0108082	0.244935	0.53669	Benign	-7.45	neutral	0.17	99
	6	1611567	1611568	1611802	1611803	G	GGGCGGC	inframe_insertion	MODERATE	FOXC1	ENSG00000054598	ENST00000645831.2	protein_coding	DDD	likely_benign	B/LB	No	17.59	0.0380027	0.0158419	0.69688	Benign	-1.33	neutral	0.35	28
	6	1611567	1611568	1611802	1611803	G	GGGC	inframe_insertion	MODERATE	FOXC1	ENSG00000054598	ENST00000645831.2	protein_coding	ClinVar	Benign	B/LB	No	17.68	0.00911103	0.0182086	0.6968	Benign	-1.33	neutral	0.35	1
	6	1611567	1611573	1611802	1611808	GGGCGGC	G	inframe_deletion	MODERATE	FOXC1	ENSG00000054598	ENST00000645831.2	protein_coding	DDD	likely_benign	B/LB	Yes	18.62	0.00717915	0.0212203	0.64599	Benign	-1.03	neutral	0.26	61
	6	1611585	1611586	1611820	1611821	C	CGCG	inframe_insertion	MODERATE	FOXC1	ENSG00000054598	ENST00000645831.2	protein_coding	ClinVar	Benign	B/LB	No	16.07	0.012366	0.00600718	0.70832	Benign	-1.52	damaging	0.34	90
	6	1611781	1611782	1612016	1612017	C	CACGGCG	inframe_insertion	MODERATE	FOXC1	ENSG00000054598	ENST00000645831.2	protein_coding	ClinVar	Pathogenic	P/LP	No	21.5	0.010326	0.271377	0.58029	Deleterious	-1.4	damaging	0.33	98
	6	1611782	1611791	1612017	1612026	ACGGCGGCGG	A	inframe_deletion	MODERATE	FOXC1	ENSG00000054598	ENST00000645831.2	protein_coding	ClinVar	Likely benign	B/LB	No	20.2	0.00396319	0.441345	0.5879	Benign	-3.02	damaging	0.29	16
	6	1611782	1611783	1612017	1612018	A	ACGGCGG	inframe_insertion	MODERATE	FOXC1	ENSG00000054598	ENST00000645831.2	protein_coding	ClinVar	Likely benign	B/LB	No	21.4	0.00850833	0.239198	0.64139	Benign	-1.37	damaging	0.33	27
	6	1611782	1611783	1612017	1612018	A	ACGG	inframe_insertion	MODERATE	FOXC1	ENSG00000054598	ENST00000645831.2	protein_coding	ClinVar	Benign	B/LB	No	21.5	0.00191603	0.136389	0.64181	Benign	-0.88	damaging	0.33	0
	6	1611782	1611785	1612017	1612020	ACGG	A	inframe_deletion	MODERATE	FOXC1	ENSG00000054598	ENST00000645831.2	protein_coding	ClinVar	Benign	B/LB	No	16.47	0.000972378	0.15969	0.60524	Benign	-0.79	damaging	0.27	5
	6	2766129	2766141	2766363	2766375	GGGCGACGGCGAT	G	inframe_deletion	MODERATE	WRNIP1	ENSG00000124535	ENST00000380773.9	protein_coding	gnomAD	likely benign	B/LB	No	17.54	0.479791	0.0119028	0.47757	Benign	1.11	neutral	0.08	4
	6	3156069	3156070	3156303	3156304	G	GATT	inframe_insertion	MODERATE	TUBB2A	ENSG00000137267	ENST00000333628.4	protein_coding	DDD	likely_benign	B/LB	Yes	21.5	0.635241	0.943765	0.81933	Deleterious	-4.59	damaging	0.86	100
	6	7246979	7246980	7247212	7247213	C	CGGCCCCGGGTGCCGGGGA	inframe_insertion	MODERATE	RREB1	ENSG00000124782	ENST00000379938.7	protein_coding	ClinVar	Likely benign	B/LB	No	3.518	0.061379	0.108474	0.14652	Benign	-5.24	damaging	0.13	44
	6	7555788	7555797	7556021	7556030	TGCTTGATGC	T	inframe_deletion	HIGH	DSP	ENSG00000096696	ENST00000379802.8	protein_coding	ClinVar	Pathogenic	P/LP	No	33	0.978168	0.979566	0.8102	Deleterious	NA	damaging	0.84	99
	6	7568550	7568553	7568783	7568786	CATT	C	inframe_deletion	MODERATE	DSP	ENSG00000096696	ENST00000379802.8	protein_coding	ClinVar	Likely pathogenic	P/LP	No	20.6	0.294688	0.992079	0.47152	Deleterious	-5.53	damaging	1	96
	6	7571496	7571497	7571729	7571730	G	GCGGAAAATACAGTCTCAGTTCACCGATGCC	inframe_insertion	MODERATE	DSP	ENSG00000096696	ENST00000379802.8	protein_coding	ClinVar	Pathogenic	P/LP	No	15.84	0.344169	0.794097	0.50593	Deleterious	-16.62	damaging	0.88	100
	6	7585371	7585374	7585604	7585607	AAAG	A	inframe_deletion	MODERATE	DSP	ENSG00000096696	ENST00000379802.8	protein_coding	ClinVar	Benign/Likely benign	B/LB	No	18.23	0.928663	0.879406	0.48927	Benign	-8.56	damaging	0.72	54
	6	7585743	7585755	7585976	7585988	CGGCTCCCGCTCG	C	inframe_deletion	MODERATE	DSP	ENSG00000096696	ENST00000379802.8	protein_coding	ClinVar	Likely benign	B/LB	No	19.82	0.31962	0.615701	0.30318	Benign	-2.4	neutral	0.48	99
	6	7727289	7727290	7727522	7727523	G	GAGC	inframe_insertion	MODERATE	BMP6	ENSG00000153162	ENST00000283147.7	protein_coding	gnomAD	likely benign	B/LB	No	14.07	0.00117261	0.068418	0.51283	Benign	-0.67	damaging	0.31	1
	6	7910637	7910640	7910870	7910873	TCCG	T	inframe_deletion	MODERATE	TXNDC5	ENSG00000239264	ENST00000379757.9	protein_coding	gnomAD	likely benign	B/LB	No	15.22	0.00334577	0.00238081	0.31734	Benign	-0.68	neutral	0.07	4
	6	7910637	7910638	7910870	7910871	T	TCCG	inframe_insertion	MODERATE	TXNDC5	ENSG00000239264	ENST00000379757.9	protein_coding	gnomAD	likely benign	B/LB	No	14.91	0.00391105	0.00233213	0.31551	Benign	-0.18	neutral	0.12	2
	6	10775442	10775445	10775675	10775678	CCTT	C	inframe_deletion	MODERATE	MAK	ENSG00000111837	ENST00000354489.7	protein_coding	ClinVar	Likely benign	B/LB	No	16.97	0.322767	0.651891	0.43323	Deleterious	-3	damaging	0.8	11
	6	10874330	10874331	10874563	10874564	G	GCTGGTAGGC	inframe_insertion	MODERATE	GCM2	ENSG00000124827	ENST00000379491.5	protein_coding	ClinVar	Likely benign	B/LB	No	14.67	0.0903071	0.734394	0.50828	Benign	-4.85	damaging	0.77	65
	6	13711474	13711475	13711706	13711707	T	TGCG	inframe_insertion	MODERATE	RANBP9	ENSG00000010017	ENST00000011619.6	protein_coding	gnomAD	likely benign	B/LB	No	11.74	0.00567892	0.00312691	0.21296	Benign	-0.63	neutral	0.12	0
	6	16327633	16327634	16327864	16327865	G	GTGCTGC	inframe_insertion	MODERATE	ATXN1	ENSG00000124788	ENST00000436367.6	protein_coding	ClinVar	Benign	B/LB	No	14.73	0.00416968	0.169142	0.2162	Benign	-1.33	damaging	0.79	5
	6	16327633	16327636	16327864	16327867	GTGC	G	inframe_deletion	MODERATE	ATXN1	ENSG00000124788	ENST00000244769.8	protein_coding	gnomAD	likely benign	B/LB	No	12.51	0.000672139	0.210187	0.19047	Benign	0.4	damaging	0.44	7
	6	16327633	16327639	16327864	16327870	GTGCTGC	G	inframe_deletion	MODERATE	ATXN1	ENSG00000124788	ENST00000244769.8	protein_coding	gnomAD	likely benign	B/LB	No	12.57	0.00136133	0.169142	0.18925	Benign	0.71	damaging	0.4	6
	6	16327672	16327673	16327903	16327904	C	CTGA	inframe_insertion	MODERATE	ATXN1	ENSG00000124788	ENST00000436367.6	protein_coding	ClinVar	Benign	B/LB	No	6.946	0.000221034	0.000850665	0.18699	Benign	-0.29	neutral	0.17	4
	6	16327672	16327678	16327903	16327909	CTGCTGA	C	inframe_deletion	MODERATE	ATXN1	ENSG00000124788	ENST00000244769.8	protein_coding	gnomAD	likely benign	B/LB	No	6.18	0.000858803	0.000914479	0.20262	Benign	0.68	neutral	0.08	8
	6	16327675	16327678	16327906	16327909	CTGA	C	inframe_deletion	MODERATE	ATXN1	ENSG00000124788	ENST00000244769.8	protein_coding	gnomAD	likely benign	B/LB	No	5.935	0.000787365	0.000976059	0.20078	Benign	0.49	neutral	0.09	10
	6	16327678	16327679	16327909	16327910	A	ATGC	inframe_insertion	MODERATE	ATXN1	ENSG00000124788	ENST00000244769.8	protein_coding	gnomAD	likely benign	B/LB	No	6.114	0.000174878	0.000908539	0.2003	Benign	-0.48	neutral	0.12	7
	6	16327678	16327687	16327909	16327918	ATGCTGATGC	A	inframe_deletion	MODERATE	ATXN1	ENSG00000124788	ENST00000244769.8	protein_coding	gnomAD	likely benign	B/LB	No	5.555	0.00133588	0.00122512	0.19044	Benign	0.79	neutral	0.13	11
	6	16327681	16327684	16327912	16327915	CTGA	C	inframe_deletion	MODERATE	ATXN1	ENSG00000124788	ENST00000244769.8	protein_coding	gnomAD	likely benign	B/LB	No	5.426	0.000793286	0.00123886	0.20375	Benign	0.01	neutral	0.11	10
	6	16327684	16327685	16327915	16327916	A	ATGCTGCTGCTGCTGC	inframe_insertion	MODERATE	ATXN1	ENSG00000124788	ENST00000244769.8	protein_coding	gnomAD	likely benign	B/LB	No	5.167	0.0003865	0.00275369	0.20172	Benign	-3.17	neutral	0.14	93
	6	16327684	16327685	16327915	16327916	A	ATGCTGCTGC	inframe_insertion	MODERATE	ATXN1	ENSG00000124788	ENST00000244769.8	protein_coding	gnomAD	likely benign	B/LB	No	5.453	0.000379153	0.00269089	0.20247	Benign	-1.91	neutral	0.14	95
	6	16327684	16327685	16327915	16327916	A	ATGC	inframe_insertion	MODERATE	ATXN1	ENSG00000124788	ENST00000436367.6	protein_coding	ClinVar	Benign/Likely benign	B/LB	No	5.735	0.000152909	0.00224301	0.2033	Benign	-0.87	neutral	0.14	87
	6	16327686	16327687	16327917	16327918	A	ATGCTGCTGCTGCTGCTGCTGCTGCTGCTGCTGCTGCTGCTGCTGCTGCTGCTGCTGCTGCTGCTGCTGCTGC	inframe_insertion	MODERATE	ATXN1	ENSG00000124788	ENST00000436367.6	protein_coding	ClinVar	Pathogenic	P/LP	No	NA	0.00010992	nan	0.1982	Benign	NA	neutral	0.18	96
	6	21595035	21595036	21595266	21595267	G	GGGC	inframe_insertion	MODERATE	SOX4	ENSG00000124766	ENST00000244745.4	protein_coding	ClinVar	Benign	B/LB	No	16.4	0.000366212	0.120358	0.31868	Benign	-1.83	damaging	0.21	0
	6	21595332	21595333	21595563	21595564	C	CGCCTCGGCCTCCGCCTCCTCGGCA	inframe_insertion	MODERATE	SOX4	ENSG00000124766	ENST00000244745.4	protein_coding	DDD	likely_benign	B/LB	No	15.57	0.0555809	0.0915516	0.43802	Benign	-5.83	neutral	0.39	87
	6	21595688	21595691	21595919	21595922	ACTC	A	inframe_deletion	MODERATE	SOX4	ENSG00000124766	ENST00000244745.4	protein_coding	ClinVar	Benign	B/LB	No	15.73	0.00077451	0.769745	0.35526	Benign	-2.05	neutral	0.2	5
	6	22570117	22570118	22570346	22570347	G	GGGC	inframe_insertion	MODERATE	HDGFL1	ENSG00000112273	ENST00000510882.4	protein_coding	gnomAD	likely benign	B/LB	No	2.246	0.00819564	0.00377792	0.1503	Benign	-1.07	neutral	0.05	2
	6	24495099	24495123	24495327	24495351	TCCGGGCCTGCGCCCGGCCCGGCCC	T	inframe_deletion	MODERATE	ALDH5A1	ENSG00000112294	ENST00000357578.8	protein_coding	ClinVar	Pathogenic	P/LP	No	24.1	0.0186154	0.0120229	0.77484	Deleterious	NA	neutral	0.27	96
	6	24798731	24798734	24798959	24798962	CCTT	C	inframe_deletion	MODERATE	ARMH2	ENSG00000260286	ENST00000565469.4	protein_coding	gnomAD	likely benign	B/LB	No	4.993	0.0369221	0.0351608	0.41578	NA	-3.59	damaging	0.04	4
	6	27255285	27255300	27223064	27223079	AAAGGAGAGCCAGATT	A	inframe_deletion	HIGH	PRSS16	ENSG00000112812	ENST00000230582.8	protein_coding	ClinVar	Benign	B/LB	No	9.241	0.0125982	0.0434397	0.32002	Benign	-3.23	neutral	0.13	1
	6	30724373	30724385	30692150	30692162	TGAGGAGGCCGAA	T	inframe_deletion	MODERATE	TUBB	ENSG00000196230	ENST00000327892.13	protein_coding	DDD	likely_benign	B/LB	No	21.9	0.788344	0.979447	0.31904	Deleterious	-2.31	neutral	0.71	100
	6	30920730	30920733	30888507	30888510	TGGG	T	inframe_deletion	MODERATE	VARS2	ENSG00000137411	ENST00000676266.1	protein_coding	ClinVar	Likely pathogenic	P/LP	No	22.1	0.42772	0.973731	0.46417	Deleterious	-7.21	damaging	0.21	93
	6	31028710	31028713	30996487	30996490	GACC	G	inframe_deletion	MODERATE	MUC22	ENSG00000261272	ENST00000561890.1	protein_coding	gnomAD	likely benign	B/LB	No	1.266	0.00258774	0.00550123	0.10284	Benign	4.49	neutral	0	15
	6	31028943	31028944	30996720	30996721	C	CAGGCTCTGAGACCACCACAGCCTCTACTGA	inframe_insertion	MODERATE	MUC22	ENSG00000261272	ENST00000561890.1	protein_coding	gnomAD	likely benign	B/LB	No	0.182	0.00308852	0.0124779	0.096282	Benign	2.16	neutral	0.01	27
	6	31029782	31029812	30997559	30997589	GCAGGCTCTGAGACCACCACAGCCTCCACTT	G	inframe_deletion	MODERATE	MUC22	ENSG00000261272	ENST00000561890.1	protein_coding	gnomAD	likely benign	B/LB	No	3.336	0.0223944	0.00644242	0.091173	Benign	-1.87	neutral	0.02	25
	6	31111540	31111573	31079317	31079350	CCCCCAGCTGCCTCCTGGATACCGATTAATATTT	C	inframe_deletion	MODERATE	C6orf15	ENSG00000204542	ENST00000259870.4	protein_coding	gnomAD	likely benign	B/LB	No	15.46	0.00494144	0.0203	0.4848	Benign	-21.91	damaging	0.12	22
	6	31736288	31736291	31704065	31704068	GTTC	G	inframe_deletion	MODERATE	CLIC1	ENSG00000213719	ENST00000375780.6	protein_coding	gnomAD	likely benign	B/LB	No	22.1	0.610316	0.844884	0.40439	Benign	-1.42	damaging	0.47	0
	6	31954568	31954574	31922345	31922351	CTCTCGG	C	inframe_deletion	MODERATE	NELFE	ENSG00000204356	ENST00000375429.8	protein_coding	ClinVar	likely benign	B/LB	No	20.8	0.422191	0.24551	0.1175	Benign	-1.24	neutral	0.17	4
	6	31954663	31954675	31922440	31922452	TGTCTCGATCCCG	T	inframe_deletion	MODERATE	NELFE	ENSG00000204356	ENST00000375429.8	protein_coding	ClinVar	Benign	B/LB	No	14.48	0.264403	0.0800434	0.13783	Benign	-1.26	neutral	0.16	8
	6	31969532	31969553	31937309	31937330	AGGGCTCTCAGGGACCCCTGAG	A	inframe_deletion	HIGH	SKIV2L	ENSG00000204351	ENST00000375394.7	protein_coding	ClinVar	Pathogenic	P/LP	No	21.8	0.929752	0.977982	0.39584	Deleterious	-25.12	neutral	0.51	98
	6	32038437	32038440	32006214	32006217	CCTG	C	inframe_deletion	MODERATE	CYP21A2	ENSG00000231852	ENST00000644719.2	protein_coding	ClinVar	Benign	B/LB	No	15.49	0.0104289	0.116848	0.32056	Benign	-2.51	damaging	0.41	1
	6	32038437	32038438	32006214	32006215	C	CCTG	inframe_insertion	MODERATE	CYP21A2	ENSG00000231852	ENST00000644719.2	protein_coding	ClinVar	Benign	B/LB	No	14.05	0.0025386	0.0845326	0.35183	Benign	-0.09	damaging	0.42	97
	6	32040421	32040424	32008198	32008201	CAGG	C	inframe_deletion	MODERATE	CYP21A2	ENSG00000231852	ENST00000644719.2	protein_coding	ClinVar	Likely pathogenic	P/LP	No	21	0.899186	0.837603	0.34678	Deleterious	-11.33	damaging	0.68	97
	6	32223881	32223882	32191658	32191659	T	TAGCAGCAGC	inframe_insertion	MODERATE	NOTCH4	ENSG00000204301	ENST00000375023.3	protein_coding	gnomAD	likely benign	B/LB	No	7.531	0.0026814	0.0155681	0.61471	Benign	-1.29	damaging	0.52	6
	6	32641461	32641464	32609238	32609241	AGGT	A	inframe_deletion	MODERATE	HLA-DQA1	ENSG00000196735	ENST00000343139.11	protein_coding	gnomAD	likely benign	B/LB	No	6.173	0.000520758	0.211855	0.48811	Benign	-6.74	damaging	0.5	46
	6	32977906	32977909	32945683	32945686	AGAG	A	inframe_deletion	MODERATE	BRD2	ENSG00000204256	ENST00000374825.9	protein_coding	ClinVar	Benign	B/LB	No	19.16	0.130851	0.640833	0.11219	Benign	0.99	neutral	0.09	6
	6	32977921	32977924	32945698	32945701	TGAG	T	inframe_deletion	MODERATE	BRD2	ENSG00000204256	ENST00000395287.5	protein_coding	gnomAD	likely benign	B/LB	No	18.99	0.00942701	0.790976	0.117	Benign	0.78	neutral	0.13	3
	6	33172579	33172606	33140356	33140383	GGCCCCGGGGGGCCTGGGTGACCTCTCT	G	inframe_deletion	MODERATE	COL11A2	ENSG00000204248	ENST00000341947.7	protein_coding	ClinVar	Pathogenic	P/LP	No	21	0.717575	0.99484	0.32815	Deleterious	NA	neutral	0.68	96
	6	33437692	33437701	33405469	33405478	GTGCTAAAGC	G	inframe_deletion	MODERATE	SYNGAP1	ENSG00000197283	ENST00000646630.1	protein_coding	ClinVar	Pathogenic	P/LP	No	19.31	0.629001	0.997366	0.4236	Deleterious	-20.71	damaging	1	98
	6	33438051	33438052	33405828	33405829	A	AGGGGGTGGGGGGGGGGGG	inframe_insertion	MODERATE	SYNGAP1	ENSG00000197283	ENST00000646630.1	protein_coding	DDD	likely_benign	B/LB	Yes	17.38	0.0460812	0.933334	0.28577	Benign	-5.87	neutral	0.61	98
	6	33443354	33443357	33411131	33411134	GGCT	G	inframe_deletion	MODERATE	SYNGAP1	ENSG00000197283	ENST00000646630.1	protein_coding	ClinVar	Likely benign	B/LB	No	20.3	0.324306	0.962708	0.25619	Benign	-3.38	damaging	0.69	95
	6	33443378	33443396	33411155	33411173	AGGCGGCCATGGAGGGGGC	A	inframe_deletion	MODERATE	SYNGAP1	ENSG00000197283	ENST00000646630.1	protein_coding	DDD	likely_pathogenic	P/LP	Yes	17.87	0.187722	0.843067	0.21533	Benign	-1.03	neutral	0.34	98
	6	33443423	33443432	33411200	33411209	TCACCACCAC	T	inframe_deletion	MODERATE	SYNGAP1	ENSG00000197283	ENST00000646630.1	protein_coding	ClinVar	Likely benign	B/LB	No	16.85	0.447049	0.892774	0.26422	Benign	-2.71	damaging	0.39	98
	6	33443708	33443720	33411485	33411497	GAGCGGTGGGGGC	G	inframe_deletion	MODERATE	SYNGAP1	ENSG00000197283	ENST00000646630.1	protein_coding	ClinVar	Likely benign	B/LB	No	17.84	0.269377	0.7856	0.2269	Benign	-0.81	neutral	0.37	98
	6	33443897	33443906	33411674	33411683	TGGGGGCAGC	T	inframe_deletion	MODERATE	SYNGAP1	ENSG00000197283	ENST00000646630.1	protein_coding	DDD	likely_benign	B/LB	No	18.13	0.793119	0.522494	0.25967	Deleterious	-1.16	damaging	0.4	85
	6	35456230	35456233	35424007	35424010	TGGA	T	inframe_deletion	MODERATE	FANCE	ENSG00000112039	ENST00000229769.3	protein_coding	ClinVar	Benign	B/LB	No	11.72	0.0544098	0.111173	0.10976	Benign	-3.42	neutral	0	7
	6	36295375	36295378	36263152	36263155	TTAC	T	inframe_deletion	MODERATE	PNPLA1	ENSG00000180316	ENST00000636260.2	protein_coding	ClinVar	Pathogenic	P/LP	No	17.42	0.932289	0.585494	0.3103	Deleterious	-10.01	damaging	0.57	92
	6	36722044	36722045	36689821	36689822	C	CGGGCCCAGCGGTGCAGGA	inframe_insertion	MODERATE	RAB44	ENSG00000255587	ENST00000612677.6	protein_coding	gnomAD	likely benign	B/LB	No	0.028	0.0778324	0.0356682	0.11445	NA	NA	neutral	0.01	9
	6	39913794	39913815	39881538	39881559	GCTCGATGGCCTTGTGGATGCC	G	inframe_deletion	MODERATE	MOCS1	ENSG00000124615	ENST00000340692.10	protein_coding	ClinVar	Pathogenic	P/LP	No	20.9	0.990868	0.985293	0.82285	Deleterious	-34.42	damaging	0.69	100
	6	42236367	42236368	42204105	42204106	G	GTCC	inframe_insertion	MODERATE	TRERF1	ENSG00000124496	ENST00000541110.5	protein_coding	gnomAD	likely benign	B/LB	No	17.06	0.0173016	0.236563	0.11644	Benign	-0.69	damaging	0.07	2
	6	42704534	42704537	42672272	42672275	CGTG	C	inframe_deletion	MODERATE	PRPH2	ENSG00000112619	ENST00000230381.7	protein_coding	ClinVar	Pathogenic	P/LP	No	21.8	0.964949	0.983997	0.36603	Deleterious	-13.03	damaging	1	98
	6	42721871	42721874	42689609	42689612	GTCT	G	inframe_deletion	MODERATE	PRPH2	ENSG00000112619	ENST00000230381.7	protein_coding	ClinVar	Pathogenic	P/LP	No	19.6	0.602995	0.943546	0.42982	Deleterious	-9.03	damaging	0.95	98
	6	42721976	42721979	42689714	42689717	AAGC	A	inframe_deletion	MODERATE	PRPH2	ENSG00000112619	ENST00000230381.7	protein_coding	ClinVar	Pathogenic	P/LP	No	17.8	0.610691	0.923743	0.43127	Deleterious	-4.14	damaging	0.98	98
	6	43021695	43021713	42989433	42989451	CCGGGGCCCGACGTCCCCG	C	inframe_deletion	MODERATE	RRP36	ENSG00000124541	ENST00000244496.6	protein_coding	gnomAD	likely benign	B/LB	No	14.25	0.0350024	0.0192793	0.19598	Benign	0.57	neutral	0.05	8
	6	43051027	43051030	43018765	43018768	TCTC	T	inframe_deletion	MODERATE	CUL7	ENSG00000044090	ENST00000265348.9	protein_coding	DDD	likely_benign	B/LB	No	18.82	0.039408	0.961213	0.38621	Benign	-9.69	damaging	0.73	7
	6	43198673	43198676	43166411	43166414	TGGG	T	inframe_deletion	MODERATE	CUL9	ENSG00000112659	ENST00000252050.9	protein_coding	gnomAD	likely benign	B/LB	No	19.89	0.00264969	0.876448	0.19486	Benign	-1.93	damaging	0.05	2
	6	43521005	43521008	43488743	43488746	AAAG	A	inframe_deletion	MODERATE	POLR1C	ENSG00000171453	ENST00000642195.1	protein_coding	ClinVar	Pathogenic/Likely pathogenic	P/LP	No	19.76	0.404107	0.991245	0.40406	Deleterious	-8.01	damaging	0.65	97
	6	43583090	43583093	43550827	43550830	ATCT	A	inframe_deletion	MODERATE	POLH	ENSG00000170734	ENST00000372236.9	protein_coding	ClinVar	Pathogenic	P/LP	No	19.99	0.797056	0.864573	0.37423	Deleterious	-10.12	damaging	0.88	91
	6	43670917	43670920	43638654	43638657	GAGA	G	inframe_deletion	MODERATE	RSPH9	ENSG00000172426	ENST00000372163.5	protein_coding	ClinVar	Pathogenic	P/LP	No	19	0.979557	0.970654	0.59572	Deleterious	-0.56	damaging	0.43	81
	6	44254784	44254787	44222521	44222524	GAGC	G	inframe_deletion	MODERATE	SLC35B2	ENSG00000157593	ENST00000393812.4	protein_coding	ClinVar	Pathogenic	P/LP	No	16.29	0.350564	0.961279	0.51194	Deleterious	-8.72	damaging	0.22	90
	6	44313284	44313293	44281021	44281030	GCCGCAGCCT	G	inframe_deletion	MODERATE	AARS2	ENSG00000124608	ENST00000244571.5	protein_coding	ClinVar	Likely benign	B/LB	No	17.71	0.0326492	0.879955	0.58366	Benign	-3.35	neutral	0.15	43
	6	45422677	45422704	45390414	45390441	CGCAACAGCAGCAGCAACAGCAGCAGCA	C	inframe_deletion	MODERATE	RUNX2	ENSG00000124813	ENST00000647337.2	protein_coding	ClinVar	Likely benign	B/LB	No	18.58	0.000944221	0.257375	0.13218	Benign	0.78	neutral	0.39	100
	6	45422708	45422709	45390445	45390446	A	ACAGCAGCAG	inframe_insertion	MODERATE	RUNX2	ENSG00000124813	ENST00000647337.2	protein_coding	DDD	likely_benign	B/LB	No	15.34	0.000159718	0.124444	0.16742	Benign	-2.24	neutral	0.48	87
	6	45422708	45422709	45390445	45390446	A	ACAG	inframe_insertion	MODERATE	RUNX2	ENSG00000124813	ENST00000647337.2	protein_coding	DDD	likely_benign	B/LB	No	15.51	7.74e-05	0.0645306	0.16846	Benign	-0.89	neutral	0.48	13
	6	45422749	45422767	45390486	45390504	AGGCGGCGGCGGCGGCTGC	A	inframe_deletion	MODERATE	RUNX2	ENSG00000124813	ENST00000576263.5	protein_coding	ClinVar	likely benign	B/LB	No	20.5	0.00195958	0.280778	0.1829	Benign	-0.25	damaging	0.5	2
	6	45422753	45422754	45390490	45390491	G	GGCGGCGGCGGCTGCGGCGGCGGCGGCGGCT	inframe_insertion	MODERATE	RUNX2	ENSG00000124813	ENST00000647337.2	protein_coding	ClinVar	Pathogenic	P/LP	No	18.67	0.00153885	0.161326	0.20569	Deleterious	-6.72	neutral	0.56	100
	6	45422753	45422765	45390490	45390502	GGCGGCGGCGGCT	G	inframe_deletion	MODERATE	RUNX2	ENSG00000124813	ENST00000647337.2	protein_coding	DDD	likely_benign	B/LB	No	20.5	0.00153178	0.219499	0.18101	Benign	0.2	neutral	0.53	100
	6	46690239	46690242	46657976	46657979	GAGA	G	inframe_deletion	MODERATE	TDRD6	ENSG00000180113	ENST00000316081.11	protein_coding	gnomAD	likely benign	B/LB	No	7.657	0.00973059	0.926719	0.14947	Benign	-0.23	neutral	0.02	5
	6	49451562	49451565	49419275	49419278	AATG	A	inframe_deletion	MODERATE	MMUT	ENSG00000146085	ENST00000274813.4	protein_coding	ClinVar	Likely pathogenic	P/LP	No	19.73	0.0506837	0.990374	0.805	Deleterious	-12.06	damaging	1	90
	6	49453627	49453630	49421340	49421343	TAGA	T	inframe_deletion	MODERATE	MMUT	ENSG00000146085	ENST00000274813.4	protein_coding	ClinVar	Pathogenic/Likely pathogenic	P/LP	No	19	0.023808	0.974441	0.79978	Deleterious	-10.64	damaging	0.99	90
	6	49457828	49457831	49425541	49425544	GTTC	G	inframe_deletion	MODERATE	MMUT	ENSG00000146085	ENST00000274813.4	protein_coding	ClinVar	Pathogenic	P/LP	No	19.03	0.33058	0.974104	0.77813	Deleterious	-14.53	damaging	0.92	90
	6	49459092	49459093	49426805	49426806	G	GTCC	inframe_insertion	MODERATE	MMUT	ENSG00000146085	ENST00000274813.4	protein_coding	ClinVar	Likely pathogenic	P/LP	No	20.5	0.0698945	0.966754	0.81605	Deleterious	-8.27	damaging	0.93	69
	6	53013696	53013708	52878494	52878506	AGCAACGGGCTTG	A	inframe_deletion	MODERATE	CILK1	ENSG00000112144	ENST00000676107.1	protein_coding	ClinVar	Benign	B/LB	No	17.55	0.885167	0.961259	0.26315	Benign	-1.52	neutral	0.47	10
	6	63721770	63721776	64431666	64431672	TTTACTA	T	inframe_deletion	HIGH	EYS	ENSG00000188107	ENST00000503581.6	protein_coding	ClinVar	Pathogenic	P/LP	No	16.77	0.678792	0.987474	0.45559	Deleterious	NA	damaging	0.87	83
	6	65344073	65344076	66053966	66053969	AATT	A	inframe_deletion	MODERATE	EYS	ENSG00000188107	ENST00000503581.6	protein_coding	ClinVar	Pathogenic	P/LP	No	0.375	0.00375653	0.0366663	0.50484	Deleterious	-1.74	neutral	0.74	94
	6	65494883	65494886	66204776	66204779	TTCC	T	inframe_deletion	MODERATE	EYS	ENSG00000188107	ENST00000503581.6	protein_coding	ClinVar	Likely pathogenic	P/LP	No	16.93	0.0433142	0.990207	0.41131	Deleterious	-1.99	neutral	0.73	83
	6	70859363	70859364	71569066	71569067	C	CCAT	inframe_insertion	MODERATE	SMAP1	ENSG00000112305	ENST00000370452.7	protein_coding	gnomAD	likely benign	B/LB	No	1.931	5.87e-05	0.0255654	0.32821	Benign	0.14	damaging	0.31	6
	6	71301876	71301879	72011579	72011582	GAGA	G	inframe_deletion	MODERATE	OGFRL1	ENSG00000119900	ENST00000370435.5	protein_coding	gnomAD	likely benign	B/LB	No	14.68	0.00962761	0.821571	0.3837	Benign	-1.62	neutral	0.01	3
	6	73635384	73635399	74345107	74345122	GATTTCTTAATGATGA	G	inframe_deletion	HIGH	SLC17A5	ENSG00000119899	ENST00000355773.6	protein_coding	ClinVar	Pathogenic	P/LP	No	20.2	0.879131	0.984058	0.84028	Deleterious	-17.81	damaging	0.8	79
	6	78955631	78955634	79665348	79665351	TTTC	T	inframe_deletion	MODERATE	PHIP	ENSG00000146247	ENST00000275034.5	protein_coding	DDD	likely_pathogenic	P/LP	No	22.4	0.123126	0.94911	0.12886	Benign	-3.13	damaging	0.54	96
	6	79042891	79042894	79752608	79752611	TGAC	T	inframe_deletion	MODERATE	PHIP	ENSG00000146247	ENST00000275034.5	protein_coding	DDD	likely_pathogenic	P/LP	Yes	21.6	0.477033	0.999985	0.37398	Benign	-11.58	neutral	0.97	96
	6	79513402	79513405	80223119	80223122	TTTC	T	inframe_deletion	MODERATE	LCA5	ENSG00000135338	ENST00000369846.9	protein_coding	ClinVar	Pathogenic	P/LP	No	18.58	0.139622	0.982667	0.28773	Deleterious	-13.49	damaging	0.28	95
	6	81752010	81752011	82461727	82461728	A	ACCGCCGAAGTCGCCG	inframe_insertion	MODERATE	TENT5A	ENSG00000112773	ENST00000320172.11	protein_coding	ClinVar	Likely benign	B/LB	No	6.866	0.009496	0.0212055	0.40869	Benign	-0.25	damaging	0.07	1
	6	81752010	81752025	82461727	82461742	ACCGCCGAAGTCGCCG	A	inframe_deletion	MODERATE	TENT5A	ENSG00000112773	ENST00000320172.11	protein_coding	ClinVar	Benign	B/LB	No	15.19	0.00269948	0.0212055	0.40065	Benign	-0.02	damaging	0.15	0
	6	83142027	83142030	83851746	83851749	AAAC	A	inframe_deletion	MODERATE	DOP1A	ENSG00000083097	ENST00000237163.9	protein_coding	gnomAD	likely benign	B/LB	No	16.49	0.00878343	0.983385	0.26389	Benign	-1.73	damaging	0.53	4
	6	83178679	83178682	83888398	83888401	AACT	A	inframe_deletion	MODERATE	PGM3	ENSG00000013375	ENST00000513973.6	protein_coding	ClinVar	Pathogenic	P/LP	No	19.77	0.207148	0.981124	0.52991	Deleterious	NA	neutral	1	90
	6	83178680	83178683	83888399	83888402	ACTT	A	inframe_deletion	MODERATE	PGM3	ENSG00000013375	ENST00000513973.6	protein_coding	ClinVar	Pathogenic	P/LP	No	21.8	0.134986	0.974066	0.5313	Deleterious	-10.24	damaging	1	90
	6	84174775	84174776	84884494	84884495	T	TTCCTGTTGTTTCTTTAGTTCTTCCAACTTATTTTCTAGTTCTTTC	inframe_insertion	MODERATE	CEP162	ENSG00000135315	ENST00000403245.8	protein_coding	gnomAD	likely benign	B/LB	No	15.63	0.0177501	0.435761	0.29279	Benign	-8.11	damaging	0.25	8
	6	84186595	84186598	84896313	84896316	TTTC	T	inframe_deletion	MODERATE	CEP162	ENSG00000135315	ENST00000403245.8	protein_coding	gnomAD	likely benign	B/LB	No	12.31	0.0365586	0.805642	0.31831	Benign	-3.69	neutral	0.15	2
	6	84763926	84763927	85473644	85473645	C	CCGGCCCAGACGT	inframe_insertion	MODERATE	TBX18	ENSG00000112837	ENST00000369663.10	protein_coding	ClinVar	Benign	B/LB	No	9.734	0.0245515	0.0885138	0.65119	Benign	-1.15	damaging	0.05	14
	6	87261163	87261166	87970881	87970884	AATG	A	inframe_deletion	MODERATE	ZNF292	ENSG00000188994	ENST00000369577.8	protein_coding	ClinVar	Likely benign	B/LB	No	14.92	0.023493	0.931857	0.16089	Benign	-3.53	neutral	0.25	26
	6	87545676	87545679	88255394	88255397	CTTT	C	inframe_deletion	MODERATE	RARS2	ENSG00000146282	ENST00000369536.10	protein_coding	DDD	likely_pathogenic	P/LP	No	19.61	0.268347	0.965378	0.52623	Deleterious	-9.55	damaging	0.93	60
	6	90571777	90571780	91281496	91281499	AAAC	A	inframe_deletion	MODERATE	MAP3K7	ENSG00000135341	ENST00000369329.8	protein_coding	ClinVar	Pathogenic	P/LP	No	20.1	0.631983	0.975196	0.55728	Deleterious	-11.99	damaging	0.98	96
	6	90571792	90571798	91281511	91281517	CTCCTCT	C	inframe_deletion	MODERATE	MAP3K7	ENSG00000135341	ENST00000369329.8	protein_coding	ClinVar	Pathogenic	P/LP	No	21.1	0.856692	0.993307	0.51444	Deleterious	-18.07	damaging	0.88	96
	6	90571800	90571803	91281519	91281522	CCAA	C	inframe_deletion	MODERATE	MAP3K7	ENSG00000135341	ENST00000369329.8	protein_coding	ClinVar	Likely pathogenic	P/LP	No	20.5	0.193733	0.9764	0.53005	Deleterious	-8.7	damaging	0.91	96
	6	98835296	98835297	99283172	99283173	A	ACAG	inframe_insertion	MODERATE	POU3F2	ENSG00000184486	ENST00000328345.8	protein_coding	gnomAD	likely benign	B/LB	No	18.29	0.000990594	0.122748	0.32962	Benign	-0.82	neutral	0.28	0
	6	98874401	98874404	99322277	99322280	CAGG	C	inframe_deletion	MODERATE	FBXL4	ENSG00000112234	ENST00000369244.7	protein_coding	ClinVar	Likely pathogenic	P/LP	No	20.9	0.959954	0.980557	0.4814	Deleterious	-7.73	damaging	0.7	94
	6	98875553	98875571	99323429	99323447	TGCTGCTCTGCAGAGTTGG	T	inframe_deletion	MODERATE	FBXL4	ENSG00000112234	ENST00000369244.7	protein_coding	ClinVar	Likely pathogenic	P/LP	No	20	0.951512	0.995121	0.53097	Deleterious	-13.28	damaging	0.3	96
	6	104744180	104744183	105192055	105192058	GAGA	G	inframe_deletion	MODERATE	HACE1	ENSG00000085382	ENST00000262903.9	protein_coding	DDD	pathogenic	P/LP	No	22.3	0.0715978	0.944508	0.46417	Deleterious	-8.92	damaging	0.94	94
	6	107634729	107634730	107955933	107955934	A	AGCCCCCCGG	inframe_insertion	MODERATE	SOBP	ENSG00000112320	ENST00000317357.10	protein_coding	ClinVar	Benign	B/LB	No	14.52	0.0309747	0.191464	0.63572	Benign	-1.45	damaging	0.1	11
	6	107635075	107635076	107956279	107956280	A	AGCC	inframe_insertion	MODERATE	SOBP	ENSG00000112320	ENST00000317357.10	protein_coding	ClinVar	Benign	B/LB	No	15.67	0.00100738	0.0256663	0.60988	Benign	-0.24	damaging	0.13	4
	6	107635075	107635078	107956279	107956282	AGCC	A	inframe_deletion	MODERATE	SOBP	ENSG00000112320	ENST00000317357.10	protein_coding	ClinVar	Benign/Likely benign	B/LB	No	10.94	0.00217196	0.0366453	0.60168	Benign	0.06	damaging	0.11	7
	6	107893530	107893531	108214734	108214735	T	TGTA	inframe_insertion	MODERATE	SEC63	ENSG00000025796	ENST00000369002.9	protein_coding	ClinVar	Likely benign	B/LB	No	18.8	0.00231106	0.962616	0.17081	Benign	-0.91	neutral	0.41	5
	6	109443671	109443674	109764874	109764877	TGGA	T	inframe_deletion	MODERATE	SMPD2	ENSG00000135587	ENST00000258052.8	protein_coding	gnomAD	likely benign	B/LB	No	11.49	0.00673881	0.0734656	0.5034	Benign	0.13	damaging	0.15	4
	6	109528607	109528608	109849810	109849811	C	CTGCAGT	inframe_insertion	MODERATE	AK9	ENSG00000155085	ENST00000491875.5	protein_coding	gnomAD	likely benign	B/LB	No	1.529	0.000121486	0.00150505	NA	Benign	-1.67	NA	NA	0
	6	111376426	111376432	111697629	111697635	CTCTTTA	C	inframe_deletion	MODERATE	REV3L	ENSG00000009413	ENST00000368802.8	protein_coding	ClinVar	Likely benign	B/LB	No	17.4	0.200939	0.993228	0.50388	Deleterious	NA	neutral	0.74	26
	6	111591982	111591983	111913185	111913186	A	AGGT	inframe_insertion	MODERATE	TRAF3IP2	ENSG00000056972	ENST00000368761.11	protein_coding	ClinVar	Benign	B/LB	No	17.53	0.145403	0.891981	0.15635	Benign	-1.57	damaging	0.36	12
	6	113860125	113860126	114181301	114181302	G	GTGAGGC	inframe_insertion	MODERATE	MARCKS	ENSG00000277443	ENST00000612661.2	protein_coding	ClinVar	Benign	B/LB	No	9.997	0.00260726	0.221215	0.32068	Benign	NA	damaging	0.39	5
	6	116121943	116121946	116443106	116443109	TCTC	T	inframe_deletion	MODERATE	COL10A1	ENSG00000123500	ENST00000651968.1	protein_coding	DDD	benign	B/LB	No	16.72	0.135898	0.930142	0.40077	Benign	-5.01	damaging	0.73	92
	6	116437084	116437087	116758247	116758250	TGGG	T	inframe_deletion	MODERATE	DSE	ENSG00000111817	ENST00000644252.3	protein_coding	ClinVar	likely benign	B/LB	No	14.82	0.00320958	0.983069	0.48314	Benign	-0.75	damaging	0.5	5
	6	116792602	116792603	117113765	117113766	T	TTCC	inframe_insertion	MODERATE	GPRC6A	ENSG00000173612	ENST00000310357.8	protein_coding	ClinVar	Benign	B/LB	No	17.76	0.0129257	0.98566	0.41934	Benign	8.49	damaging	0.58	2
	6	118491647	118491650	118812810	118812813	ATGT	A	inframe_deletion	MODERATE	CEP85L	ENSG00000111860	ENST00000360290.7	protein_coding	gnomAD	likely benign	B/LB	No	2.374	2.97e-05	0.139453	0.16034	Benign	0.19	damaging	0.12	9
	6	121447000	121447001	121768146	121768147	C	CTTT	inframe_insertion	MODERATE	GJA1	ENSG00000152661	ENST00000282561.4	protein_coding	ClinVar	Pathogenic	P/LP	No	20.2	0.168975	0.954841	0.80091	Deleterious	-8.69	damaging	0.94	92
	6	123516182	123516188	123837327	123837333	CCTTTTT	C	inframe_deletion	MODERATE	TRDN	ENSG00000186439	ENST00000334268.9	protein_coding	ClinVar	Benign	B/LB	No	14.52	0.0172044	0.284852	0.16984	Benign	-3.44	damaging	0.32	15
	6	129445725	129445731	129766870	129766876	TAAACTC	T	inframe_deletion	MODERATE	LAMA2	ENSG00000196569	ENST00000421865.3	protein_coding	ClinVar	Likely benign	B/LB	No	19.46	0.983143	0.992917	0.42739	Deleterious	-14.16	neutral	0.92	92
	6	129478712	129478713	129799857	129799858	A	AAAT	inframe_insertion	HIGH	LAMA2	ENSG00000196569	ENST00000421865.3	protein_coding	ClinVar	Pathogenic	P/LP	No	36	0.285266	0.968319	0.50605	Deleterious	NA	damaging	1	89
	6	131282408	131282411	131603548	131603551	CTAT	C	inframe_deletion	MODERATE	AKAP7	ENSG00000118507	ENST00000541650.5	protein_coding	gnomAD	likely benign	B/LB	No	9.766	0.000164141	0.977874	0.2696	Benign	0	damaging	0.51	9
	6	133525229	133525232	133846367	133846370	TAGA	T	inframe_deletion	MODERATE	EYA4	ENSG00000112319	ENST00000355286.12	protein_coding	DDD	likely_benign	B/LB	No	22.3	0.0760921	0.896614	0.65245	Deleterious	-11.43	damaging	1	100
	6	136360785	136360788	136681923	136681926	GCTT	G	inframe_deletion	MODERATE	MAP7	ENSG00000135525	ENST00000617204.4	protein_coding	gnomAD	likely benign	B/LB	No	20.7	0.51887	0.645065	0.12435	Benign	-6.33	damaging	0.28	4
	6	136592528	136592529	136913666	136913667	T	TGTC	inframe_insertion	MODERATE	MAP3K5	ENSG00000197442	ENST00000359015.5	protein_coding	gnomAD	likely benign	B/LB	No	16.03	0.0521553	0.980067	0.19106	Benign	-4.61	damaging	0.75	3
	6	136898208	136898209	137219346	137219347	T	TCAA	inframe_insertion	MODERATE	PEX7	ENSG00000112357	ENST00000318471.5	protein_coding	ClinVar	Likely pathogenic	P/LP	No	19.38	0.24145	0.965249	0.50975	Deleterious	-9.2	damaging	0.99	81
	6	137198270	137198271	137519407	137519408	C	CATTTCTGGAGTGATCACTCTCAGAACA	inframe_insertion	MODERATE	IFNGR1	ENSG00000027697	ENST00000367739.9	protein_coding	ClinVar	Likely benign	B/LB	No	5.905	0.0178993	0.0478537	0.34862	Benign	-4.79	neutral	0.39	66
	6	137206202	137206214	137527339	137527351	TAACTCTGACCCA	T	inframe_deletion	MODERATE	IFNGR1	ENSG00000027697	ENST00000367739.9	protein_coding	ClinVar	Pathogenic	P/LP	No	18.08	0.534338	0.879049	0.53041	Deleterious	-22.71	damaging	0.9	98
	6	139373346	139373352	139694483	139694489	TTGCCGC	T	inframe_deletion	MODERATE	CITED2	ENSG00000164442	ENST00000367651.4	protein_coding	ClinVar	Likely benign	B/LB	No	20.1	0.00845302	0.0670937	0.21228	Deleterious	0.53	damaging	0.83	20
	6	142753528	142753531	143074665	143074668	TTCA	T	inframe_deletion	MODERATE	HIVEP2	ENSG00000010818	ENST00000367603.8	protein_coding	DDD	likely_benign	B/LB	No	14.44	0.0579899	0.901703	0.098293	Benign	-2.41	damaging	0.73	98
	6	150389486	150389489	150710622	150710625	TTCA	T	inframe_deletion	MODERATE	IYD	ENSG00000009765	ENST00000344419.8	protein_coding	ClinVar	Pathogenic	P/LP	No	19.55	0.0970238	0.976555	0.31201	Deleterious	NA	damaging	0.78	49
	6	151349194	151349197	151670329	151670332	AAGG	A	inframe_deletion	MODERATE	AKAP12	ENSG00000131016	ENST00000402676.7	protein_coding	gnomAD	likely benign	B/LB	No	18.97	0.0120735	0.480171	0.22257	Benign	-6.39	neutral	0.12	7
	6	151353177	151353180	151674312	151674315	AAAG	A	inframe_deletion	MODERATE	AKAP12	ENSG00000131016	ENST00000402676.7	protein_coding	ClinVar	Benign	B/LB	No	9.254	0.0345037	0.49345	0.17874	Benign	-3.78	damaging	0.18	20
	6	151436433	151436436	151757568	151757571	CAAG	C	inframe_deletion	MODERATE	RMND1	ENSG00000155906	ENST00000491268.2	protein_coding	ClinVar	Likely benign	B/LB	No	15.13	0.000981149	0.416444	0.18476	NA	NA	NA	NA	39
	6	156777698	156777699	157098832	157098833	A	AGCGGCGGCG	inframe_insertion	MODERATE	ARID1B	ENSG00000049618	ENST00000636930.2	protein_coding	gnomAD	likely benign	B/LB	No	16.46	0.000282509	0.0803995	0.30064	NA	NA	NA	NA	6
	6	156777940	156777941	157099074	157099075	A	ACGCGGGCGC	inframe_insertion	MODERATE	ARID1B	ENSG00000049618	ENST00000636930.2	protein_coding	ClinVar	Likely benign	B/LB	No	17.89	0.00387732	0.0550298	0.3195	Benign	-0.19	neutral	0.18	51
	6	156778031	156778032	157099165	157099166	G	GTCC	inframe_insertion	MODERATE	ARID1B	ENSG00000049618	ENST00000636930.2	protein_coding	ClinVar	Likely benign	B/LB	No	16.84	8.67e-05	0.0118798	0.25546	Benign	0.01	neutral	0.09	20
	6	156778031	156778032	157099165	157099166	G	GTCCTCC	inframe_insertion	MODERATE	ARID1B	ENSG00000049618	ENST00000636930.2	protein_coding	DDD	likely_benign	B/LB	No	16.75	0.00130066	0.0283304	0.25447	Benign	0.05	neutral	0.09	38
	6	156778052	156778061	157099186	157099195	CGCGGCGGCA	C	inframe_deletion	MODERATE	ARID1B	ENSG00000049618	ENST00000636930.2	protein_coding	ClinVar	Benign	B/LB	No	17.06	0.00986301	0.0396794	0.25381	Benign	-0.17	neutral	0.08	9
	6	156778178	156778199	157099312	157099333	GCACCACCACCACCACCATGCC	G	inframe_deletion	MODERATE	ARID1B	ENSG00000049618	ENST00000636930.2	protein_coding	ClinVar	Likely benign	B/LB	No	17.22	0.0174036	0.071085	0.3227	Benign	-0.43	neutral	0.08	58
	6	156778178	156778181	157099312	157099315	GCAC	G	inframe_deletion	MODERATE	ARID1B	ENSG00000049618	ENST00000636930.2	protein_coding	ClinVar	Benign	B/LB	No	15.47	0.00343894	0.038103	0.31262	Benign	-0.28	neutral	0.1	5
	6	156778198	156778201	157099332	157099335	CCCA	C	inframe_deletion	MODERATE	ARID1B	ENSG00000049618	ENST00000636930.2	protein_coding	ClinVar	Likely benign	B/LB	No	17.13	0.00453436	0.167676	0.33433	Benign	-0.05	damaging	0.09	96
	6	156778256	156778268	157099390	157099402	GCTAAACCAGTTC	G	inframe_deletion	MODERATE	ARID1B	ENSG00000049618	ENST00000636930.2	protein_coding	ClinVar	Likely pathogenic	P/LP	No	17.66	0.0141929	0.202901	0.32714	Deleterious	-0.54	neutral	0.14	99
	6	156778267	156778294	157099401	157099428	TCCAGCAGCAGCAGCAGCAGCAGCAACA	T	inframe_deletion	MODERATE	ARID1B	ENSG00000049618	ENST00000636930.2	protein_coding	ClinVar	Likely benign	B/LB	No	17.37	0.00858454	0.159316	0.30964	Benign	NA	neutral	0.11	99
	6	156778268	156778295	157099402	157099429	CCAGCAGCAGCAGCAGCAGCAGCAACAG	C	inframe_deletion	MODERATE	ARID1B	ENSG00000049618	ENST00000636930.2	protein_coding	ClinVar	Likely benign	B/LB	No	17.32	0.0122509	0.15467	0.22045	Deleterious	-1.11	neutral	0.11	99
	6	156778268	156778269	157099402	157099403	C	CCAGCAG	inframe_insertion	MODERATE	ARID1B	ENSG00000049618	ENST00000636930.2	protein_coding	ClinVar	Benign	B/LB	No	17.14	0.00438028	0.0607987	0.28192	Benign	-0.4	neutral	0.15	1
	6	156778268	156778269	157099402	157099403	C	CCAG	inframe_insertion	MODERATE	ARID1B	ENSG00000049618	ENST00000636930.2	protein_coding	ClinVar	Likely benign	B/LB	No	17.23	0.00187917	0.0507116	0.28246	Benign	-0.4	neutral	0.15	1
	6	156778268	156778271	157099402	157099405	CCAG	C	inframe_deletion	MODERATE	ARID1B	ENSG00000049618	ENST00000636930.2	protein_coding	ClinVar	Benign	B/LB	No	17.3	0.00653818	0.0554722	0.25845	Benign	-0.27	neutral	0.15	32
	6	156778268	156778277	157099402	157099411	CCAGCAGCAG	C	inframe_deletion	MODERATE	ARID1B	ENSG00000049618	ENST00000636930.2	protein_coding	ClinVar	Likely benign	B/LB	No	17.39	0.00819605	0.0710614	0.24659	Benign	-0.18	neutral	0.17	62
	6	156778268	156778274	157099402	157099408	CCAGCAG	C	inframe_deletion	MODERATE	ARID1B	ENSG00000049618	ENST00000636930.2	protein_coding	ClinVar	Likely benign	B/LB	No	17.47	0.00731	0.0659601	0.25351	Benign	-0.17	neutral	0.16	97
	6	156778268	156778269	157099402	157099403	C	CCAGCAGCAGCAGCAGCAGCAGCAA	inframe_insertion	MODERATE	ARID1B	ENSG00000049618	ENST00000636930.2	protein_coding	ClinVar	Benign/Likely benign	B/LB	No	16.63	0.00633116	0.0650801	0.27931	Benign	0.05	neutral	0.15	41
	6	156778271	156778292	157099405	157099426	GCAGCAGCAGCAGCAGCAGCAA	G	inframe_deletion	MODERATE	ARID1B	ENSG00000049618	ENST00000636930.2	protein_coding	ClinVar	Likely benign	B/LB	No	17.26	0.011057	0.130896	0.22269	Deleterious	-1.01	neutral	0.06	68
	6	156778274	156778292	157099408	157099426	GCAGCAGCAGCAGCAGCAA	G	inframe_deletion	MODERATE	ARID1B	ENSG00000049618	ENST00000636930.2	protein_coding	ClinVar	Likely benign	B/LB	No	17.15	0.0117988	0.111931	0.22446	Benign	-1.17	neutral	0.12	85
	6	156778277	156778292	157099411	157099426	GCAGCAGCAGCAGCAA	G	inframe_deletion	MODERATE	ARID1B	ENSG00000049618	ENST00000636930.2	protein_coding	ClinVar	Likely benign	B/LB	No	17.03	0.00805945	0.0857684	0.23127	Benign	-0.93	neutral	0.14	58
	6	156778280	156778292	157099414	157099426	GCAGCAGCAGCAA	G	inframe_deletion	MODERATE	ARID1B	ENSG00000049618	ENST00000636930.2	protein_coding	ClinVar	Likely benign	B/LB	No	15.55	0.00304662	0.0676615	0.23994	Benign	-0.56	neutral	0.08	87
	6	156778283	156778284	157099417	157099418	G	GCAGCAGCAA	inframe_insertion	MODERATE	ARID1B	ENSG00000049618	ENST00000636930.2	protein_coding	ClinVar	Likely benign	B/LB	No	14.91	0.000677182	0.056313	0.28141	Benign	-0.11	damaging	0.16	96
	6	156778283	156778292	157099417	157099426	GCAGCAGCAA	G	inframe_deletion	MODERATE	ARID1B	ENSG00000049618	ENST00000636930.2	protein_coding	ClinVar	Likely benign	B/LB	No	15.49	0.00185718	0.0592759	0.24659	Benign	-0.18	neutral	0.16	68
	6	156778292	156778293	157099426	157099427	A	ACAGCAG	inframe_insertion	MODERATE	ARID1B	ENSG00000049618	ENST00000636930.2	protein_coding	ClinVar	Likely benign	B/LB	No	8.501	0.000455312	0.0596511	0.28192	Benign	-0.4	neutral	0.12	3
	6	156778292	156778293	157099426	157099427	A	ACAG	inframe_insertion	MODERATE	ARID1B	ENSG00000049618	ENST00000636930.2	protein_coding	ClinVar	Likely benign	B/LB	No	8.618	0.000203021	0.0513401	0.28246	Benign	-0.4	neutral	0.12	2
	6	156778292	156778295	157099426	157099429	ACAG	A	inframe_deletion	MODERATE	ARID1B	ENSG00000049618	ENST00000636930.2	protein_coding	ClinVar	Benign/Likely benign	B/LB	No	8.489	0.00553123	0.0564162	0.25845	Benign	-0.27	neutral	0.12	96
	6	156778292	156778298	157099426	157099432	ACAGCAG	A	inframe_deletion	MODERATE	ARID1B	ENSG00000049618	ENST00000636930.2	protein_coding	ClinVar	Likely benign	B/LB	No	10.61	0.00541551	0.0596511	0.25351	Benign	-0.17	neutral	0.13	97
	6	156778292	156778293	157099426	157099427	A	ACAGCAGCAG	inframe_insertion	MODERATE	ARID1B	ENSG00000049618	ENST00000636930.2	protein_coding	ClinVar	Benign/Likely benign	B/LB	No	8.383	0.000603753	0.067216	0.28141	Benign	-0.11	neutral	0.12	99
	6	156778292	156778293	157099426	157099427	A	ACAGCAGCAGCAG	inframe_insertion	MODERATE	ARID1B	ENSG00000049618	ENST00000636930.2	protein_coding	ClinVar	Benign	B/LB	No	8.265	0.000689241	0.0777675	0.28094	Benign	0.4	neutral	0.12	98
	6	156778586	156778589	157099720	157099723	GGGC	G	inframe_deletion	MODERATE	ARID1B	ENSG00000049618	ENST00000636930.2	protein_coding	DDD	benign	B/LB	Yes	16.85	0.00884642	0.18319	0.25356	Benign	-0.9	damaging	0.12	96
	6	156778847	156778848	157099981	157099982	G	GGGCGGC	inframe_insertion	MODERATE	ARID1B	ENSG00000049618	ENST00000636930.2	protein_coding	DDD	likely_benign	B/LB	No	19.14	0.0219354	0.0498053	0.29476	Benign	-1.6	damaging	0.14	30
	6	156778847	156778848	157099981	157099982	G	GGGC	inframe_insertion	MODERATE	ARID1B	ENSG00000049618	ENST00000636930.2	protein_coding	ClinVar	Benign/Likely benign	B/LB	No	19.24	0.00346913	0.0738794	0.2957	Benign	-0.49	damaging	0.14	1
	6	156778847	156778850	157099981	157099984	GGGC	G	inframe_deletion	MODERATE	ARID1B	ENSG00000049618	ENST00000636930.2	protein_coding	ClinVar	Benign	B/LB	No	18.32	0.0016826	0.0738794	0.272	Benign	0.64	damaging	0.1	96
	6	156778847	156778853	157099981	157099987	GGGCGGC	G	inframe_deletion	MODERATE	ARID1B	ENSG00000049618	ENST00000636930.2	protein_coding	ClinVar	Likely benign	B/LB	No	18.18	0.00946127	0.0573912	0.27258	Benign	0.8	damaging	0.11	6
	6	156778847	156778856	157099981	157099990	GGGCGGCGGC	G	inframe_deletion	MODERATE	ARID1B	ENSG00000049618	ENST00000636930.2	protein_coding	ClinVar	Likely benign	B/LB	No	18.58	0.0106594	0.0749899	0.2669	Benign	1	damaging	0.11	13
	6	156778847	156778862	157099981	157099996	GGGCGGCGGCGGCGGC	G	inframe_deletion	MODERATE	ARID1B	ENSG00000049618	ENST00000636930.2	protein_coding	DDD	likely_benign	B/LB	Yes	18.8	0.0124	0.0714673	0.26375	Benign	2.13	damaging	0.14	98
	6	156778865	156778866	157099999	157100000	C	CGGCGGCGGAGGAGGAGGA	inframe_insertion	MODERATE	ARID1B	ENSG00000049618	ENST00000636930.2	protein_coding	DDD	likely_benign	B/LB	Yes	16.63	0.0715563	0.0360126	0.29202	Benign	-3.76	damaging	0.06	97
	6	156778868	156778869	157100002	157100003	C	CGGA	inframe_insertion	MODERATE	ARID1B	ENSG00000049618	ENST00000636930.2	protein_coding	ClinVar	Likely benign	B/LB	No	16.53	0.00145713	0.0614455	0.2957	Benign	-0.49	neutral	0.06	91
	6	156778869	156778887	157100003	157100021	GGCGGAGGAGGAGGAGGCA	G	inframe_deletion	MODERATE	ARID1B	ENSG00000049618	ENST00000636930.2	protein_coding	ClinVar	Likely benign	B/LB	No	18.01	0.00426949	0.043203	0.29679	Benign	2.63	neutral	0.08	99
	6	156778871	156778872	157100005	157100006	C	CGGA	inframe_insertion	MODERATE	ARID1B	ENSG00000049618	ENST00000636930.2	protein_coding	ClinVar	Likely benign	B/LB	No	14.87	0.00028278	0.0106186	0.2957	Benign	-0.49	neutral	0.05	42
	6	156778871	156778874	157100005	157100008	CGGA	C	inframe_deletion	MODERATE	ARID1B	ENSG00000049618	ENST00000636930.2	protein_coding	ClinVar	Benign	B/LB	No	15.41	0.00200847	0.0106186	0.272	Benign	0.64	neutral	0.04	96
	6	156778874	156778875	157100008	157100009	A	AGGAGGAGGAGGCAGC	inframe_insertion	MODERATE	ARID1B	ENSG00000049618	ENST00000636930.2	protein_coding	DDD	likely_benign	B/LB	Yes	15.56	0.07559	0.0329423	0.28717	Benign	-3.12	damaging	0.08	98
	6	156778889	156778890	157100023	157100024	C	CGGAGGAGGA	inframe_insertion	MODERATE	ARID1B	ENSG00000049618	ENST00000636930.2	protein_coding	ClinVar	Likely benign	B/LB	No	18.53	0.0577984	0.0573868	0.30784	Benign	-1.98	damaging	0.09	57
	6	156778889	156778890	157100023	157100024	C	CGGAGGA	inframe_insertion	MODERATE	ARID1B	ENSG00000049618	ENST00000636930.2	protein_coding	ClinVar	Likely benign	B/LB	No	18.63	0.0248701	0.0464779	0.30897	Benign	-1.39	damaging	0.09	98
	6	156778889	156778890	157100023	157100024	C	CGGA	inframe_insertion	MODERATE	ARID1B	ENSG00000049618	ENST00000636930.2	protein_coding	ClinVar	Likely benign	B/LB	No	18.73	0.00311317	0.0235955	0.31021	Benign	-0.12	damaging	0.09	4
	6	156778889	156778892	157100023	157100026	CGGA	C	inframe_deletion	MODERATE	ARID1B	ENSG00000049618	ENST00000636930.2	protein_coding	ClinVar	Benign	B/LB	No	18.46	0.000386645	0.0243236	0.29875	Benign	0.58	damaging	0.07	96
	6	156778889	156778895	157100023	157100029	CGGAGGA	C	inframe_deletion	MODERATE	ARID1B	ENSG00000049618	ENST00000636930.2	protein_coding	ClinVar	Benign/Likely benign	B/LB	No	18.82	0.00106168	0.0464779	0.29412	Benign	0.87	damaging	0.07	3
	6	156778889	156778898	157100023	157100032	CGGAGGAGGA	C	inframe_deletion	MODERATE	ARID1B	ENSG00000049618	ENST00000636930.2	protein_coding	ClinVar	Likely benign	B/LB	No	18.71	0.00200358	0.0611994	0.29357	Benign	1.48	damaging	0.08	62
	6	156778906	156778921	157100040	157100055	GAGGAGGAGCAGGAGC	G	inframe_deletion	MODERATE	ARID1B	ENSG00000049618	ENST00000636930.2	protein_coding	ClinVar	Likely benign	B/LB	No	18.1	0.00742983	0.0814133	0.3203	Benign	1.66	damaging	0.06	17
	6	156778909	156778910	157100043	157100044	G	GAGGAGC	inframe_insertion	MODERATE	ARID1B	ENSG00000049618	ENST00000636930.2	protein_coding	DDD	likely_benign	B/LB	No	18.48	0.0198601	0.0882073	0.3175	Benign	-1.2	damaging	0.04	23
	6	156778922	156778923	157100056	157100057	A	AGGAGGAGCAGGAGCG	inframe_insertion	MODERATE	ARID1B	ENSG00000049618	ENST00000636930.2	protein_coding	DDD	likely_benign	B/LB	Yes	14.92	0.302801	0.0312375	0.33054	Benign	-2.88	neutral	0.05	98
	6	156778924	156778925	157100058	157100059	G	GAGGAGC	inframe_insertion	MODERATE	ARID1B	ENSG00000049618	ENST00000636930.2	protein_coding	ClinVar	Likely benign	B/LB	No	13.64	0.00849504	0.0419656	0.33637	Benign	-1.4	neutral	0.05	98
	6	156778943	156778944	157100077	157100078	T	TGTGGCG	inframe_insertion	MODERATE	ARID1B	ENSG00000049618	ENST00000636930.2	protein_coding	ClinVar	Likely benign	B/LB	No	19.49	0.00826259	0.0212573	0.32167	Benign	-1.38	neutral	0.14	12
	6	156778945	156778946	157100079	157100080	T	TGGCGGC	inframe_insertion	MODERATE	ARID1B	ENSG00000049618	ENST00000636930.2	protein_coding	ClinVar	Likely benign	B/LB	No	18.07	0.00906622	0.0168686	0.28791	Benign	-1.27	neutral	0.14	98
	6	156778946	156778958	157100080	157100092	GGCGGCGGCGGCC	G	inframe_deletion	MODERATE	ARID1B	ENSG00000049618	ENST00000636930.2	protein_coding	ClinVar	Likely benign	B/LB	No	18	0.00697686	0.0268633	0.29777	Benign	0.6	neutral	0.11	82
	6	156778958	156778959	157100092	157100093	C	CGCG	inframe_insertion	MODERATE	ARID1B	ENSG00000049618	ENST00000636930.2	protein_coding	ClinVar	Likely benign	B/LB	No	17.98	0.0056693	0.0413701	0.28904	Benign	-0.88	neutral	0.16	17
	6	156778967	156778968	157100101	157100102	G	GGCGGCA	inframe_insertion	MODERATE	ARID1B	ENSG00000049618	ENST00000636930.2	protein_coding	ClinVar	Likely benign	B/LB	No	18.16	0.041052	0.0386079	0.28791	Benign	-1.27	damaging	0.16	98
	6	156778970	156778971	157100104	157100105	G	GGCAGCA	inframe_insertion	MODERATE	ARID1B	ENSG00000049618	ENST00000636930.2	protein_coding	ClinVar	Likely benign	B/LB	No	18.29	0.0141366	0.0224662	0.28791	Benign	-1.27	neutral	0.12	98
	6	156778982	156778988	157100116	157100122	AGGCGGC	A	inframe_deletion	MODERATE	ARID1B	ENSG00000049618	ENST00000636930.2	protein_coding	DDD	likely_benign	B/LB	Yes	18.33	0.00341534	0.027888	0.27754	Benign	1.32	neutral	0.04	61
	6	156779262	156779263	157100396	157100397	G	GCGC	inframe_insertion	MODERATE	ARID1B	ENSG00000049618	ENST00000636930.2	protein_coding	ClinVar	Benign	B/LB	No	19.05	0.0473108	0.0646942	0.2691	Benign	-0.15	damaging	0.09	0
	6	156779296	156779299	157100430	157100433	AGGC	A	inframe_deletion	MODERATE	ARID1B	ENSG00000049618	ENST00000636930.2	protein_coding	ClinVar	Likely benign	B/LB	No	18.37	0.0180091	0.0839415	0.26788	Benign	-0.38	damaging	0.07	43
	6	156779311	156779312	157100445	157100446	G	GGGC	inframe_insertion	MODERATE	ARID1B	ENSG00000049618	ENST00000636930.2	protein_coding	ClinVar	Likely benign	B/LB	No	19.31	0.00448906	0.0196261	0.26527	Benign	-0.81	damaging	0.06	91
	6	157206358	157206361	157527492	157527495	TGAC	T	inframe_deletion	MODERATE	ARID1B	ENSG00000049618	ENST00000636930.2	protein_coding	ClinVar	Benign	B/LB	No	16.03	0.0220154	0.486134	0.30531	Benign	-1.76	neutral	0.42	27
	6	158116248	158116251	158537280	158537283	TAAG	T	inframe_deletion	MODERATE	SERAC1	ENSG00000122335	ENST00000647468.2	protein_coding	ClinVar	Pathogenic	P/LP	No	19.81	0.303107	0.916807	0.51903	Deleterious	-9.39	damaging	0.86	93
	6	158155339	158155342	158576371	158576374	TTTA	T	inframe_deletion	HIGH	SERAC1	ENSG00000122335	ENST00000647468.2	protein_coding	ClinVar	Likely benign	B/LB	No	19.71	0.228025	0.702604	0.51766	Benign	-1.92	damaging	0.79	93
	6	160716662	160716665	161137694	161137697	TGAA	T	inframe_deletion	MODERATE	PLG	ENSG00000122194	ENST00000308192.14	protein_coding	ClinVar	Pathogenic	P/LP	No	21.2	0.0975822	0.883695	0.80211	Deleterious	-7.84	damaging	0.94	97
	6	160992012	160992013	161413044	161413045	A	ACCG	inframe_insertion	MODERATE	MAP3K4	ENSG00000085511	ENST00000392142.9	protein_coding	gnomAD	likely benign	B/LB	No	14.85	0.00130027	0.00583199	0.14617	Benign	0.21	damaging	0.23	2
	6	162262537	162262538	162683569	162683570	C	CTGG	inframe_insertion	MODERATE	PRKN	ENSG00000185345	ENST00000366898.6	protein_coding	ClinVar	Likely pathogenic	P/LP	No	4.233	0.010811	0.106587	0.27569	Deleterious	-3.4	neutral	0.77	74
	6	166956118	166956133	167369606	167369621	CCCAGGCAAAGCAACG	C	inframe_deletion	MODERATE	RNASET2	ENSG00000026297	ENST00000508775.6	protein_coding	ClinVar	Pathogenic	P/LP	No	13.01	0.034531	0.00617683	0.59856	Deleterious	-12.78	neutral	0.43	95
	6	170283474	170283477	170592562	170592565	ATGT	A	inframe_deletion	MODERATE	DLL1	ENSG00000198719	ENST00000366756.4	protein_coding	ClinVar	Benign	B/LB	No	20.3	0.149803	0.987381	0.67266	Deleterious	NA	NA	0.87	1
	6	170561949	170561952	170871037	170871040	GCAA	G	inframe_deletion	MODERATE	TBP	ENSG00000112592	ENST00000392092.7	protein_coding	ClinVar	Benign	B/LB	No	6.413	5e-06	0.031372	0.15156	Benign	-0.22	NA	0.23	0
	6	170561958	170561959	170871046	170871047	A	ACAGCAG	inframe_insertion	MODERATE	TBP	ENSG00000112592	ENST00000392092.7	protein_coding	ClinVar	Likely benign	B/LB	No	7.073	4.07e-05	0.0252783	0.16601	Benign	-1.59	NA	0.24	19
	6	170561958	170561959	170871046	170871047	A	ACAG	inframe_insertion	MODERATE	TBP	ENSG00000112592	ENST00000230354.10	protein_coding	gnomAD	likely benign	B/LB	No	7.201	2.17e-05	0.00725863	0.16585	Benign	-0.73	NA	0.24	7
	6	170561958	170561961	170871046	170871049	ACAG	A	inframe_deletion	MODERATE	TBP	ENSG00000112592	ENST00000392092.7	protein_coding	ClinVar	Benign	B/LB	No	7.421	6.19e-06	0.00725863	0.15156	NA	-0.22	NA	0.23	17
	6	170561958	170561964	170871046	170871052	ACAGCAG	A	inframe_deletion	MODERATE	TBP	ENSG00000112592	ENST00000230354.10	protein_coding	gnomAD	likely benign	B/LB	No	7.527	1.54e-05	0.0252783	0.14639	Benign	-0.01	NA	0.24	10
	6	170561958	170561967	170871046	170871055	ACAGCAGCAG	A	inframe_deletion	MODERATE	TBP	ENSG00000112592	ENST00000392092.7	protein_coding	ClinVar	Benign	B/LB	No	16.15	0.00294035	0.0512432	0.14763	Benign	0.02	NA	0.24	95
	7	1547017	1547018	1586653	1586654	A	AGCC	inframe_insertion	MODERATE	TMEM184A	ENSG00000164855	ENST00000297477.10	protein_coding	ClinVar	Benign	B/LB	No	6.833	0.0119679	0.168083	0.48993	Benign	-0.27	NA	0.02	2
	7	4783770	4783773	4823401	4823404	GCTT	G	inframe_deletion	MODERATE	AP5Z1	ENSG00000242802	ENST00000649063.2	protein_coding	ClinVar	Likely benign	B/LB	No	14.14	0.0138768	0.974559	0.3541	Benign	-7.53	NA	0.19	80
	7	4791165	4791177	4830796	4830808	CCAGCTCCACGCA	C	inframe_deletion	MODERATE	AP5Z1	ENSG00000242802	ENST00000649063.2	protein_coding	ClinVar	likely benign	B/LB	No	13.53	0.0123095	0.990525	0.27349	Benign	-9.93	NA	0.02	4
	7	4803582	4803583	4843213	4843214	C	CCTGCCAGGG	inframe_insertion	MODERATE	RADIL	ENSG00000157927	ENST00000399583.4	protein_coding	gnomAD	likely benign	B/LB	No	1.661	0.0150443	0.00252036	0.15077	Benign	-0.76	NA	0.04	9
	7	5313004	5313005	5352635	5352636	T	TGAG	inframe_insertion	MODERATE	TNRC18	ENSG00000182095	ENST00000399537.8	protein_coding	gnomAD	likely benign	B/LB	No	12.03	0.00273704	0.197456	0.15166	Benign	-1.15	neutral	0.01	3
	7	5313028	5313029	5352659	5352660	G	GGAT	inframe_insertion	MODERATE	TNRC18	ENSG00000182095	ENST00000399537.8	protein_coding	gnomAD	likely benign	B/LB	No	8.46	0.00698334	0.140331	0.15166	Benign	-1.15	neutral	0.02	2
	7	5528071	5528089	5567702	5567720	TACATGGTGGTGCCGCCAG	T	inframe_deletion	MODERATE	ACTB	ENSG00000075624	ENST00000646664.1	protein_coding	ClinVar	Likely pathogenic	P/LP	No	22.6	0.470554	0.992153	0.58164	Deleterious	-30.87	damaging	1	100
	7	5529252	5529255	5568883	5568886	TAGA	T	inframe_deletion	MODERATE	ACTB	ENSG00000075624	ENST00000646664.1	protein_coding	ClinVar	Likely pathogenic	P/LP	No	22.5	0.976717	0.975456	0.55198	Deleterious	-11.57	damaging	1	100
	7	5987525	5987528	6027156	6027159	CTTT	C	inframe_deletion	MODERATE	PMS2	ENSG00000122512	ENST00000265849.12	protein_coding	ClinVar	Pathogenic	P/LP	No	6.606	0.0338084	0.551558	0.22822	Deleterious	-3.31	damaging	0.76	91
	7	7969479	7969480	8009110	8009111	G	GGGC	inframe_insertion	MODERATE	GLCCI1	ENSG00000106415	ENST00000223145.10	protein_coding	gnomAD	likely benign	B/LB	No	18.09	0.000240978	0.0705339	0.15194	Benign	-0.38	damaging	0.03	1
	7	8156929	8156947	8196559	8196577	TAAAAAAAAAAAAAAAAAA	T	inframe_deletion	MODERATE	ICA1	ENSG00000003147	ENST00000407906.5	protein_coding	gnomAD	likely benign	B/LB	No	3.021	7.04e-06	0.0035127	0.34994	Benign	6.53	neutral	0.3	11
	7	11460700	11460701	11500327	11500328	C	CCAG	inframe_insertion	MODERATE	THSD7A	ENSG00000005108	ENST00000423059.9	protein_coding	ClinVar	Likely benign	B/LB	No	19.46	0.215513	0.935831	0.27192	Deleterious	-5.08	damaging	0.75	44
	7	11831843	11831844	11871469	11871470	A	AGCAGCG	inframe_insertion	MODERATE	THSD7A	ENSG00000005108	ENST00000423059.9	protein_coding	ClinVar	Benign	B/LB	No	12.79	0.00756233	0.0152419	0.2582	Benign	-0.23	damaging	0.13	2
	7	11831843	11831855	11871469	11871481	AGCAGCGGCAGCG	A	inframe_deletion	MODERATE	THSD7A	ENSG00000005108	ENST00000423059.9	protein_coding	gnomAD	likely benign	B/LB	No	14.64	0.0021414	0.0418067	0.24226	Benign	1.3	damaging	0.11	6
	7	16258392	16258395	16298017	16298020	AAAC	A	inframe_deletion	MODERATE	CRPPA	ENSG00000214960	ENST00000407010.7	protein_coding	ClinVar	Pathogenic/Likely pathogenic	P/LP	No	16.57	0.0107354	0.5	0.39723	Deleterious	-3.27	damaging	0.98	71
	7	19116904	19116905	19156527	19156528	A	AGGGCAGCGTGGGGATGATCTT	inframe_insertion	MODERATE	TWIST1	ENSG00000122691	ENST00000242261.6	protein_coding	ClinVar	Pathogenic	P/LP	No	22.4	0.553545	0.827373	0.55952	Deleterious	-15.99	damaging	0.88	90
	7	19116905	19116906	19156528	19156529	G	GGGCAGCGTGGGGATGATCTTC	inframe_insertion	MODERATE	TWIST1	ENSG00000122691	ENST00000242261.6	protein_coding	ClinVar	Pathogenic	P/LP	No	22.7	0.575677	0.834939	0.55952	Deleterious	-15.99	damaging	0.9	90
	7	19117045	19117046	19156668	19156669	T	TGCCGCCGCCGCCGCCCGCGCC	inframe_insertion	MODERATE	TWIST1	ENSG00000122691	ENST00000242261.6	protein_coding	ClinVar	Benign	B/LB	No	12.58	0.0349767	0.1585	0.36035	Benign	-4.35	damaging	0.19	13
	7	19117045	19117063	19156668	19156686	TGCCGCCGCCGCCGCCCGC	T	inframe_deletion	MODERATE	TWIST1	ENSG00000122691	ENST00000242261.6	protein_coding	ClinVar	Benign/Likely benign	B/LB	No	15.77	0.109765	0.362385	0.39068	Benign	0.28	neutral	0.19	6
	7	19117047	19117048	19156670	19156671	C	CCGCCGCCGCCGCCCG	inframe_insertion	MODERATE	TWIST1	ENSG00000122691	ENST00000242261.6	protein_coding	ClinVar	Benign	B/LB	No	14.24	0.011119	0.13619	0.37834	Benign	-2.72	damaging	0.2	44
	7	19117062	19117063	19156685	19156686	G	GCGC	inframe_insertion	MODERATE	TWIST1	ENSG00000122691	ENST00000242261.6	protein_coding	ClinVar	Likely benign	B/LB	No	8.532	0.00195585	0.150443	0.36066	Benign	-0.86	neutral	0.24	9
	7	21543350	21543353	21582968	21582971	CGAG	C	inframe_deletion	MODERATE	DNAH11	ENSG00000105877	ENST00000409508.8	protein_coding	ClinVar	Benign	B/LB	No	15.88	0.00229648	0.027203	0.27769	Benign	-1.43	neutral	0.07	93
	7	21735706	21735707	21775324	21775325	G	GGTT	inframe_insertion	HIGH	DNAH11	ENSG00000105877	ENST00000409508.8	protein_coding	ClinVar	Pathogenic	P/LP	No	35	0.960658	0.968361	0.54406	Deleterious	NA	damaging	0.28	91
	7	23182178	23182179	23221797	23221798	A	ACGGCAGCAACCG	inframe_insertion	MODERATE	NUP42	ENSG00000136243	ENST00000258742.10	protein_coding	gnomAD	likely benign	B/LB	No	14.66	0.169097	0.115566	0.18616	Benign	-0.86	neutral	0.03	4
	7	25123715	25123718	25163334	25163337	CTTT	C	inframe_deletion	MODERATE	CYCS	ENSG00000172115	ENST00000305786.7	protein_coding	ClinVar	Pathogenic	P/LP	No	18.42	0.445589	0.991422	0.63637	Deleterious	-8.05	damaging	0.92	88
	7	26152597	26152598	26192217	26192218	C	CCTG	inframe_insertion	MODERATE	NFE2L3	ENSG00000050344	ENST00000056233.4	protein_coding	gnomAD	likely benign	B/LB	No	20.6	0.0035152	0.449649	0.25093	Benign	-0.87	damaging	0.06	1
	7	27095689	27095707	27135308	27135326	GGGTGGCGATGGTGGTGGT	G	inframe_deletion	MODERATE	HOXA1	ENSG00000105991	ENST00000643460.2	protein_coding	DDD	likely_benign	B/LB	No	20.6	0.017919	0.971745	0.3399	Benign	-0.6	neutral	0.29	98
	7	27095694	27095697	27135313	27135316	GCGA	G	inframe_deletion	MODERATE	HOXA1	ENSG00000105991	ENST00000643460.2	protein_coding	ClinVar	likely benign	B/LB	No	18.64	0.00107411	0.340018	0.37873	Benign	1.49	neutral	0.22	5
	7	27199656	27199657	27239275	27239276	G	GGGCCCGCCT	inframe_insertion	MODERATE	HOXA13	ENSG00000106031	ENST00000649031.1	protein_coding	DDD	likely_benign	B/LB	Yes	17.05	0.00624552	0.0418309	0.72046	Benign	-2.05	neutral	0.15	11
	7	27199679	27199680	27239298	27239299	C	CGCG	inframe_insertion	MODERATE	HOXA13	ENSG00000106031	ENST00000649031.1	protein_coding	DDD	likely_benign	B/LB	Yes	16.91	0.00193054	0.0263099	0.73234	Benign	-1.12	damaging	0.13	18
	7	27199685	27199721	27239304	27239340	GGCGGCGGCGGCGGCTGCAGCGGCAGCCGCGGCAGCA	G	inframe_deletion	MODERATE	HOXA13	ENSG00000106031	ENST00000649031.1	protein_coding	DDD	likely_benign	B/LB	Yes	16.75	0.023699	0.00895513	0.68429	Benign	4.52	neutral	0.06	64
	7	27199691	27199721	27239310	27239340	GGCGGCGGCTGCAGCGGCAGCCGCGGCAGCA	G	inframe_deletion	MODERATE	HOXA13	ENSG00000106031	ENST00000649031.1	protein_coding	ClinVar	Likely benign	B/LB	No	16.5	0.0186447	0.00417787	0.68995	Benign	4	neutral	0.06	22
	7	27199700	27199718	27239319	27239337	TGCAGCGGCAGCCGCGGCA	T	inframe_deletion	MODERATE	HOXA13	ENSG00000106031	ENST00000649031.1	protein_coding	DDD	benign	B/LB	Yes	15.73	0.0279564	0.00176376	0.69138	Benign	1.97	neutral	0.11	40
	7	27199949	27199950	27239568	27239569	T	TGCTGCAGCCGCC	inframe_insertion	MODERATE	HOXA13	ENSG00000106031	ENST00000649031.1	protein_coding	DDD	likely_pathogenic	P/LP	Yes	13.96	0.00436696	0.0149185	0.7726	Benign	-1.66	neutral	0.25	98
	7	29884016	29884031	29923632	29923647	GCCCCCTCCCACCCCA	G	inframe_deletion	MODERATE	WIPF3	ENSG00000122574	ENST00000242140.9	protein_coding	gnomAD	likely benign	B/LB	No	8.111	0.0362436	0.00701947	0.20101	Benign	-5.7	neutral	0.01	8
	7	30014795	30014798	30054411	30054414	ATCT	A	inframe_deletion	MODERATE	FKBP14	ENSG00000106080	ENST00000222803.10	protein_coding	ClinVar	Pathogenic	P/LP	No	19.61	0.229113	0.943102	0.65863	Deleterious	-10.53	damaging	0.45	90
	7	30026458	30026461	30066074	30066077	CAAA	C	inframe_deletion	MODERATE	FKBP14	ENSG00000106080	ENST00000222803.10	protein_coding	ClinVar	Benign/Likely benign	B/LB	No	17.2	0.00108409	0.662278	0.58672	Benign	-0.1	neutral	0.15	90
	7	30285725	30285726	30325341	30325342	A	ACGG	inframe_insertion	MODERATE	ZNRF2	ENSG00000180233	ENST00000323037.5	protein_coding	gnomAD	likely benign	B/LB	No	20.7	0.00657948	0.474817	0.31087	Benign	-0.29	damaging	0.05	4
	7	30594966	30594969	30634582	30634585	TCTG	T	inframe_deletion	MODERATE	GARS1	ENSG00000106105	ENST00000389266.8	protein_coding	ClinVar	Benign	B/LB	No	11.24	0.00736558	0.00260258	0.2679	Benign	-1.67	damaging	0.27	96
	7	36407740	36407741	36447349	36447350	A	ACTT	inframe_insertion	MODERATE	ANLN	ENSG00000011426	ENST00000265748.7	protein_coding	ClinVar	Benign	B/LB	No	16.08	0.079772	0.542391	0.15673	Benign	1.44	neutral	0.15	1
	7	41966324	41966325	42005922	42005923	T	TGGGCAGGCC	inframe_insertion	MODERATE	GLI3	ENSG00000106571	ENST00000395925.8	protein_coding	ClinVar	Likely benign	B/LB	No	17.16	0.0523696	0.94802	0.24275	Benign	-2.71	damaging	0.55	99
	7	42172658	42172659	42212257	42212258	G	GCCT	inframe_insertion	MODERATE	GLI3	ENSG00000106571	ENST00000437480.1	protein_coding	DDD	likely_benign	B/LB	No	3.701	5.19e-05	0.0232377	0.35704	Benign	-5.13	damaging	0.69	97
	7	44145170	44145171	44184769	44184770	A	ACCG	inframe_insertion	MODERATE	GCK	ENSG00000106633	ENST00000403799.8	protein_coding	ClinVar	Pathogenic	P/LP	No	17.54	0.62984	0.941995	0.35281	Deleterious	-7.74	damaging	0.92	86
	7	44145611	44145620	44185210	44185219	TGCGCAGCGC	T	inframe_deletion	MODERATE	GCK	ENSG00000106633	ENST00000403799.8	protein_coding	ClinVar	Likely pathogenic	P/LP	No	22.7	0.976335	0.99626	0.46633	Deleterious	-21.25	damaging	0.98	100
	7	44149801	44149804	44189400	44189403	CAGG	C	inframe_deletion	MODERATE	GCK	ENSG00000106633	ENST00000403799.8	protein_coding	ClinVar	Likely pathogenic	P/LP	No	21.1	0.997577	0.967496	0.46154	Deleterious	-12.03	damaging	0.99	93
	7	44241700	44241701	44281299	44281300	C	CTTGAGCTTTCTCCTGGCA	inframe_insertion	MODERATE	CAMK2B	ENSG00000058404	ENST00000395749.7	protein_coding	ClinVar	Likely pathogenic	P/LP	No	19.82	0.342045	0.825109	0.29777	Deleterious	-14.45	damaging	1	100
	7	44244933	44244936	44284532	44284535	TCCA	T	inframe_deletion	MODERATE	CAMK2B	ENSG00000058404	ENST00000421607.1	protein_coding	DDD	likely_benign	B/LB	Yes	1.483	0.000642221	0.0055898	NA	NA	-2.5	NA	NA	97
	7	45084104	45084224	45123703	45123823	ATCTGTGTCTTGTAGGGGCAGAGGCGGTGTCATAGCGGAGTCCTGGGGTAAGGTGAGGCCCTCTTCAGCCTGCTGGGACACAAGCGTGGCTGCAGCCACAGGCTTTGGGGCTGACGAGAGT	A	inframe_deletion	MODERATE	NACAD	ENSG00000136274	ENST00000490531.3	protein_coding	gnomAD	likely benign	B/LB	No	7.273	0.000162718	0.0117234	0.078207	Benign	-20.11	neutral	0.01	86
	7	45084258	45084378	45123857	45123977	ACGGAGTCCTGGGGTAAGGTGAGGCCCTCTTCAGCCTGCTGGGACACAATCGTGGCTGCAGCCACAGGCTTTGGGGCTGATGAGAGATCTGTGTCTTGTAGGGGCAGAGGCGGTGTCATAG	A	inframe_deletion	MODERATE	NACAD	ENSG00000136274	ENST00000490531.3	protein_coding	gnomAD	likely benign	B/LB	No	6.878	8.8e-05	0.00990327	0.080874	Benign	-20.36	neutral	0.01	21
	7	45866138	45866139	45905737	45905738	T	TTGC	inframe_insertion	MODERATE	CCDC201	ENSG00000283247	ENST00000636578.2	protein_coding	gnomAD	likely benign	B/LB	No	0.23	0.0017794	0.00386981	0.19916	NA	NA	NA	NA	2
	7	48279104	48279107	48318701	48318704	AAAT	A	inframe_deletion	MODERATE	ABCA13	ENSG00000179869	ENST00000435803.6	protein_coding	gnomAD	likely benign	B/LB	No	13.57	0.00282601	0.308182	0.41983	Benign	NA	damaging	0.1	10
	7	55174772	55174787	55242465	55242480	GGAATTAAGAGAAGCA	G	inframe_deletion	MODERATE	EGFR	ENSG00000146648	ENST00000275493.7	protein_coding	ClinVar	Pathogenic	P/LP	No	20.5	0.711878	0.997205	0.36028	Deleterious	-23.29	damaging	0.94	98
	7	66086788	66086789	65551775	65551776	T	TGCGGAA	inframe_insertion	MODERATE	ASL	ENSG00000126522	ENST00000304874.14	protein_coding	ClinVar	Pathogenic	P/LP	No	19.34	0.118845	0.847016	0.85026	Deleterious	-10.38	damaging	0.94	94
	7	66988390	66988393	66453377	66453380	CCTT	C	inframe_deletion	MODERATE	SBDS	ENSG00000126524	ENST00000246868.7	protein_coding	ClinVar	Likely pathogenic	P/LP	No	19.12	0.0316746	0.961492	0.21887	Deleterious	-9.4	damaging	0.72	80
	7	70766234	70766258	70231220	70231244	AGCACCAGCACACCCACCAGCACAC	A	inframe_deletion	MODERATE	AUTS2	ENSG00000158321	ENST00000342771.10	protein_coding	DDD	pathogenic	P/LP	Yes	20.1	0.642592	0.978541	0.25994	Deleterious	-42.66	neutral	0.44	100
	7	70790590	70790599	70255576	70255585	GCCACCACCA	G	inframe_deletion	MODERATE	AUTS2	ENSG00000158321	ENST00000342771.10	protein_coding	ClinVar	Likely benign	B/LB	No	18.2	0.240732	0.871738	0.23986	Benign	-3.86	damaging	0.42	70
	7	70790590	70790591	70255576	70255577	G	GCCACCA	inframe_insertion	MODERATE	AUTS2	ENSG00000158321	ENST00000342771.10	protein_coding	ClinVar	Benign	B/LB	No	15.42	0.00802488	0.411497	0.23795	Benign	-2.93	damaging	0.48	5
	7	72925128	72925129	72395666	72395667	C	CCGGCGGCTG	inframe_insertion	MODERATE	POM121	ENSG00000196313	ENST00000434423.4	protein_coding	gnomAD	likely benign	B/LB	No	20.8	0.0104827	0.14977	0.26272	Benign	-1.23	damaging	0.3	14
	7	74063318	74063321	73477648	73477651	CCCG	C	inframe_deletion	MODERATE	ELN	ENSG00000049540	ENST00000252034.12	protein_coding	DDD	benign	B/LB	Yes	14.79	0.0993352	0.1326	0.22476	Benign	-2.97	damaging	0.45	96
	7	74063640	74063641	73477970	73477971	G	GCTCGGAGGA	inframe_insertion	MODERATE	ELN	ENSG00000049540	ENST00000252034.12	protein_coding	ClinVar	Likely benign	B/LB	No	12.97	0.105032	0.0516822	0.23415	Benign	0.56	damaging	0.57	63
	7	75442475	75442478	75071749	75071752	AAGG	A	inframe_deletion	MODERATE	POM121C	ENSG00000272391	ENST00000607367.5	protein_coding	gnomAD	likely benign	B/LB	No	15.18	0.000474489	0.026133	0.24415	NA	NA	damaging	0.09	11
	7	75954143	75954146	75583461	75583464	AAAG	A	inframe_deletion	MODERATE	POR	ENSG00000127948	ENST00000461988.6	protein_coding	ClinVar	Likely benign	B/LB	No	21.3	0.414787	0.886502	0.48957	Benign	-4.36	damaging	0.74	33
	7	75986177	75986201	75615495	75615519	CTAAAGCAAGACCGAGAGCACCTGT	C	inframe_deletion	MODERATE	POR	ENSG00000127948	ENST00000461988.6	protein_coding	ClinVar	Pathogenic	P/LP	No	20.3	0.440666	0.99218	0.48916	Deleterious	NA	damaging	0.67	97
	7	76303083	76303095	75932400	75932412	CCCCCTGCTCCTG	C	inframe_deletion	MODERATE	HSPB1	ENSG00000106211	ENST00000675538.1	protein_coding	ClinVar	Likely benign	B/LB	No	12.97	0.00124881	0.0157937	0.2579	NA	3.95	neutral	NA	97
	7	78019494	78019495	77648811	77648812	T	TGCCGCC	inframe_insertion	MODERATE	MAGI2	ENSG00000187391	ENST00000354212.9	protein_coding	ClinVar	Likely benign	B/LB	No	8.013	0.000722277	0.0480225	0.14425	Benign	-0.27	neutral	0.33	96
	7	80135225	80135228	79764541	79764544	ACCT	A	inframe_deletion	MODERATE	GNAI1	ENSG00000127955	ENST00000649796.2	protein_coding	ClinVar	Likely pathogenic	P/LP	No	21.4	0.384967	0.969335	0.65632	Deleterious	-9.13	damaging	0.85	95
	7	80203752	80203755	79833068	79833071	TCAA	T	inframe_deletion	MODERATE	GNAI1	ENSG00000127955	ENST00000649796.2	protein_coding	DDD	likely_pathogenic	P/LP	Yes	19.41	0.688662	0.971746	0.80801	Deleterious	-11.67	damaging	0.94	95
	7	80673381	80673393	80302697	80302709	ATATTGTGCCTAT	A	inframe_deletion	MODERATE	CD36	ENSG00000135218	ENST00000447544.7	protein_coding	ClinVar	Pathogenic/Likely pathogenic	P/LP	No	19.58	0.696641	0.893882	0.7566	Deleterious	-21.32	damaging	0.99	27
	7	83155155	83155185	82784471	82784501	AGCCAGGCTGTTGAGGTGGGGGCTTTGCTGG	A	inframe_deletion	MODERATE	PCLO	ENSG00000186472	ENST00000333891.14	protein_coding	ClinVar	likely benign	B/LB	No	14.4	0.0385232	0.0825059	0.11184	Benign	-0.43	damaging	0.06	6
	7	83155515	83155516	82784831	82784832	T	TGTG	inframe_insertion	MODERATE	PCLO	ENSG00000186472	ENST00000333891.14	protein_coding	ClinVar	Benign	B/LB	No	5.585	0.00655705	0.311145	0.099432	Benign	-2.3	neutral	0.12	3
	7	83155517	83155518	82784833	82784834	T	TGCTGAGCTGGAGGCTTAGCAGGACCAAGAG	inframe_insertion	MODERATE	PCLO	ENSG00000186472	ENST00000333891.14	protein_coding	ClinVar	Benign	B/LB	No	10.91	0.0216286	0.0153505	0.10126	Benign	-3.52	damaging	0.14	8
	7	83155517	83155518	82784833	82784834	T	TGAGCTGGAGGCTTAGCAGGACCAAGAG	inframe_insertion	MODERATE	PCLO	ENSG00000186472	ENST00000333891.14	protein_coding	ClinVar	Benign	B/LB	No	11.06	0.0216286	0.771837	0.10125	Benign	-4.14	neutral	0.14	7
	7	87166564	87166567	86795880	86795883	TTGA	T	inframe_deletion	MODERATE	DMTF1	ENSG00000135164	ENST00000394703.9	protein_coding	gnomAD	likely benign	B/LB	No	19.56	0.187842	0.959797	0.083067	Benign	-2.74	damaging	0.38	0
	7	92022864	92022865	91652178	91652179	A	AAAC	inframe_insertion	MODERATE	AKAP9	ENSG00000127914	ENST00000356239.8	protein_coding	ClinVar	Benign/Likely benign	B/LB	No	14.22	0.000446745	0.364653	0.25496	Benign	3.44	damaging	0.56	1
	7	92066516	92066531	91695830	91695845	CCAGCCTATCAGTGAA	C	inframe_deletion	HIGH	AKAP9	ENSG00000127914	ENST00000356239.8	protein_coding	ClinVar	Likely benign	B/LB	No	21.4	0.165178	0.984535	0.32753	Benign	-20.55	neutral	0.96	94
	7	92504842	92504843	92134156	92134157	A	ATCCACACTG	inframe_insertion	MODERATE	PEX1	ENSG00000127980	ENST00000248633.9	protein_coding	ClinVar	Pathogenic/Likely pathogenic	P/LP	No	17.28	0.29557	0.971931	0.69089	Deleterious	-9.93	damaging	0.88	99
	7	92507000	92507054	92136314	92136368	TCCTGTGAGTAAAAGAGCTCCATTCCTAAGTCCTGCAACAAGAGACATCAGCTGC	T	inframe_deletion	HIGH	PEX1	ENSG00000127980	ENST00000248633.9	protein_coding	ClinVar	Likely pathogenic	P/LP	No	20.2	0.492406	0.989608	0.36094	Deleterious	-54.28	damaging	0.5	100
	7	94409373	94409376	94038685	94038688	CGTG	C	inframe_deletion	MODERATE	COL1A2	ENSG00000164692	ENST00000297268.11	protein_coding	ClinVar	Likely pathogenic	P/LP	No	21.4	0.986384	0.972486	0.26945	Deleterious	-12.65	damaging	0.83	97
	7	94409738	94409739	94039050	94039051	G	GCTGGGGCTCCCGGCCTCC	inframe_insertion	MODERATE	COL1A2	ENSG00000164692	ENST00000297268.11	protein_coding	ClinVar	Pathogenic	P/LP	No	20.5	0.554935	0.692403	0.23256	Deleterious	-9.13	damaging	0.85	100
	7	94412107	94412110	94041419	94041422	AAAG	A	inframe_deletion	MODERATE	COL1A2	ENSG00000164692	ENST00000297268.11	protein_coding	ClinVar	Likely pathogenic	P/LP	No	21.1	0.787119	0.93989	0.22884	Deleterious	-9.5	damaging	0.68	97
	7	94426014	94426015	94055326	94055327	T	TTGGTCCTGC	inframe_insertion	MODERATE	COL1A2	ENSG00000164692	ENST00000297268.11	protein_coding	ClinVar	Pathogenic	P/LP	No	21	0.153017	0.647374	0.24301	Deleterious	-1.7	damaging	0.79	99
	7	94427629	94427638	94056941	94056950	CCCCCCTGGT	C	inframe_deletion	MODERATE	COL1A2	ENSG00000164692	ENST00000297268.11	protein_coding	ClinVar	Pathogenic	P/LP	No	19.03	0.778016	0.723596	0.18948	Deleterious	-19.86	neutral	0.81	99
	7	94623345	94623346	94252657	94252658	A	ATTATCAAAT	inframe_insertion	MODERATE	SGCE	ENSG00000127990	ENST00000648936.2	protein_coding	ClinVar	Likely pathogenic	P/LP	No	19.08	0.0897316	0.979842	0.55351	Deleterious	-7.25	damaging	1	98
	7	95409980	95409983	95039292	95039295	AAAC	A	inframe_deletion	MODERATE	PON2	ENSG00000105854	ENST00000222572.8	protein_coding	ClinVar	Likely benign	B/LB	No	19.78	0.384444	0.991471	0.47877	Deleterious	-11.38	damaging	0.98	80
	7	97006108	97006117	96635420	96635429	AGCCGCCGCC	A	inframe_deletion	MODERATE	DLX6	ENSG00000006377	ENST00000518156.3	protein_coding	ClinVar	Benign	B/LB	No	15.78	0.0155124	0.154526	0.15074	Benign	0.57	neutral	0.05	2
	7	98930731	98930732	98528354	98528355	T	TATA	inframe_insertion	MODERATE	TRRAP	ENSG00000196367	ENST00000456197.2	protein_coding	DDD	likely_pathogenic	P/LP	Yes	20.4	0.011809	0.986008	0.39385	Deleterious	-8.68	damaging	0.99	98
	7	100124796	100124802	99722419	99722425	CAGGAGG	C	inframe_deletion	MODERATE	CNPY4	ENSG00000166997	ENST00000262932.5	protein_coding	gnomAD	likely benign	B/LB	No	7.845	0.00802612	0.00072323	0.47919	Benign	-1.21	neutral	0.02	0
	7	100643251	100643266	100240874	100240889	GGCACTTTCGCTCCAC	G	inframe_deletion	MODERATE	ACTL6B	ENSG00000077080	ENST00000160382.10	protein_coding	ClinVar	Likely pathogenic	P/LP	No	19.73	0.90781	0.989955	0.677	Deleterious	-23.29	damaging	0.73	100
	7	100647491	100647494	100245114	100245117	CCTT	C	inframe_deletion	MODERATE	ACTL6B	ENSG00000077080	ENST00000160382.10	protein_coding	DDD	likely_pathogenic	P/LP	Yes	21.2	0.372746	0.925033	0.57972	Benign	-4.11	damaging	0.49	100
	7	100755390	100755393	100353013	100353016	TACA	T	inframe_deletion	MODERATE	ZAN	ENSG00000146839	ENST00000613979.5	protein_coding	gnomAD	likely benign	B/LB	No	13.72	0.0951531	0.336423	0.44595	Benign	NA	damaging	0.8	7
	7	100958185	100958188	-	-	AACG	A	inframe_deletion	MODERATE	MUC3A	ENSG00000169894	ENST00000379458.9	protein_coding	gnomAD	likely benign	B/LB	No	3.643	NA	-	0.15594	NA	NA	neutral	0.01	NA
	7	100958302	100958320	-	-	TGGGGGACCACCGAGACCA	T	inframe_deletion	MODERATE	MUC3A	ENSG00000169894	ENST00000379458.9	protein_coding	gnomAD	likely benign	B/LB	No	7.435	NA	-	0.15763	NA	NA	neutral	0.05	NA
	7	100969675	100969676	100612956	100612957	C	CTGT	inframe_insertion	MODERATE	MUC12	ENSG00000205277	ENST00000536621.6	protein_coding	gnomAD	likely benign	B/LB	No	5.677	0.000148972	0.0166192	0.18417	Benign	0.33	neutral	0.43	94
	7	101036947	101037124	100680228	100680405	CAGTCAGTTCATCTCCTACACCTGCTGAAGGTACCAGCATAGCAACCTCAACGCCTAGTGAAGGAAGCACTGCATTAACAAGTATACCTGTCAGCACCACAACAGTGGCCAGTTCTGAAACCAACACCCTTTCAACAACTCCCGCTGTCACCAGCACACCTGTGACCACTTATGCTCA	C	inframe_deletion	MODERATE	MUC17	ENSG00000169876	ENST00000306151.9	protein_coding	gnomAD	likely benign	B/LB	No	2.325	0.00415677	0.00166281	0.12443	Benign	-15.41	neutral	0	47
	7	105110796	105110799	104751243	104751246	CACA	C	inframe_deletion	MODERATE	KMT2E	ENSG00000005483	ENST00000311117.8	protein_coding	DDD	likely_benign	B/LB	No	7.173	0.00356758	0.912668	0.26182	Benign	-1.96	neutral	0.16	97
	7	107211146	107211147	106851591	106851592	G	GAAT	inframe_insertion	MODERATE	COG5	ENSG00000164597	ENST00000297135.9	protein_coding	ClinVar	Pathogenic	P/LP	No	20.3	0.150873	0.913128	0.49347	Deleterious	-7.66	damaging	0.7	86
	7	107690151	107690154	107330596	107330599	ATCT	A	inframe_deletion	MODERATE	SLC26A4	ENSG00000091137	ENST00000644269.2	protein_coding	ClinVar	Pathogenic/Likely pathogenic	P/LP	No	19.34	0.961491	0.955032	0.84336	Deleterious	-11.88	damaging	0.96	93
	7	107694418	107694421	107334863	107334866	TCTG	T	inframe_deletion	MODERATE	SLC26A4	ENSG00000091137	ENST00000644269.2	protein_coding	ClinVar	Pathogenic/Likely pathogenic	P/LP	No	22.1	0.911243	0.961282	0.81841	Deleterious	-8.69	damaging	1	83
	7	107772089	107772090	107412534	107412535	C	CTGA	inframe_insertion	MODERATE	SLC26A3	ENSG00000091138	ENST00000340010.10	protein_coding	ClinVar	Pathogenic	P/LP	No	19.74	0.959615	0.965016	0.81071	Deleterious	-9.14	damaging	0.98	56
	7	107786844	107786847	107427289	107427292	AACC	A	inframe_deletion	MODERATE	SLC26A3	ENSG00000091138	ENST00000340010.10	protein_coding	ClinVar	Pathogenic	P/LP	No	16.46	0.537673	0.862062	0.85064	Deleterious	-11.3	damaging	0.99	34
	7	114629860	114629863	114269915	114269918	TGCA	T	inframe_deletion	MODERATE	FOXP2	ENSG00000128573	ENST00000350908.9	protein_coding	ClinVar	Likely benign	B/LB	No	22.8	0.0104836	0.37799	0.1771	Benign	-0.25	damaging	0.795	96
	7	114629876	114629877	114269931	114269932	A	ACAG	inframe_insertion	MODERATE	FOXP2	ENSG00000128573	ENST00000350908.9	protein_coding	ClinVar	Likely benign	B/LB	No	18.43	0.0244322	0.286147	0.2009	Benign	-1.19	neutral	0.58	93
	7	114629882	114629883	114269937	114269938	G	GCAGCAGCAACAA	inframe_insertion	MODERATE	FOXP2	ENSG00000128573	ENST00000350908.9	protein_coding	ClinVar	Likely benign	B/LB	No	18.4	0.0136136	0.256699	0.20022	Benign	-3.06	damaging	0.49	41
	7	114629915	114629918	114269970	114269973	GCAA	G	inframe_deletion	MODERATE	FOXP2	ENSG00000128573	ENST00000350908.9	protein_coding	ClinVar	Benign/Likely benign	B/LB	No	15.49	0.00530566	0.27014	0.1771	Benign	-0.25	damaging	0.55	0
	7	114629939	114629957	114269994	114270012	ACAACAGCAGCAGCAGCAG	A	inframe_deletion	MODERATE	FOXP2	ENSG00000128573	ENST00000350908.9	protein_coding	ClinVar	Likely benign	B/LB	No	17.9	0.530576	0.379461	0.16265	Benign	0.8	neutral	0.44	73
	7	117504296	117504314	117144350	117144368	GAATTGTCAGACATATACC	G	inframe_deletion	MODERATE	CFTR	ENSG00000001626	ENST00000003084.11	protein_coding	ClinVar	Likely pathogenic	P/LP	No	19.61	0.997631	0.984052	0.91522	Deleterious	-24.49	damaging	0.79	96
	7	117531003	117531004	117171057	117171058	C	CTTA	inframe_insertion	MODERATE	CFTR	ENSG00000001626	ENST00000003084.11	protein_coding	ClinVar	Likely pathogenic	P/LP	No	14.51	0.010988	0.969442	0.91514	Deleterious	-2.77	damaging	1	90
	7	117531036	117531037	117171090	117171091	C	CCTA	inframe_insertion	MODERATE	CFTR	ENSG00000001626	ENST00000003084.11	protein_coding	ClinVar	Pathogenic	P/LP	No	14.39	0.00270467	0.982245	0.89419	Deleterious	-6.04	damaging	0.98	90
	7	117531083	117531101	117171137	117171155	GAATAGCTATGTTTAGTTT	G	inframe_deletion	HIGH	CFTR	ENSG00000001626	ENST00000003084.11	protein_coding	ClinVar	Pathogenic	P/LP	No	21.4	0.99473	0.995378	0.91914	Deleterious	-21.01	damaging	1	96
	7	117540156	117540159	117180210	117180213	CCTT	C	inframe_deletion	MODERATE	CFTR	ENSG00000001626	ENST00000003084.11	protein_coding	ClinVar	Pathogenic/Likely pathogenic	P/LP	No	18.78	0.764124	0.946271	0.91332	Deleterious	-6.44	damaging	0.83	92
	7	117540235	117540236	117180289	117180290	A	AATATTCACCACC	inframe_insertion	MODERATE	CFTR	ENSG00000001626	ENST00000003084.11	protein_coding	ClinVar	Pathogenic	P/LP	No	14.88	0.974426	0.900672	0.92735	Deleterious	-4.6	damaging	0.96	93
	7	117548786	117548789	117188840	117188843	AGTT	A	inframe_deletion	MODERATE	CFTR	ENSG00000001626	ENST00000003084.11	protein_coding	ClinVar	Likely benign	B/LB	No	19.05	0.991929	0.979929	0.92125	Benign	-9.73	damaging	0.96	3
	7	117548800	117548809	117188854	117188863	GCTGGATCCA	G	inframe_deletion	MODERATE	CFTR	ENSG00000001626	ENST00000003084.11	protein_coding	ClinVar	Likely pathogenic	P/LP	No	21.2	0.995915	0.987213	0.91606	Deleterious	-18.35	damaging	0.92	97
	7	117559586	117559589	117199640	117199643	TATC	T	inframe_deletion	MODERATE	CFTR	ENSG00000001626	ENST00000003084.11	protein_coding	ClinVar	Pathogenic	P/LP	No	19.55	0.995705	0.95023	0.9261	Deleterious	-11.11	damaging	1	69
	7	117559590	117559593	117199644	117199647	ATCT	A	inframe_deletion	MODERATE	CFTR	ENSG00000001626	ENST00000003084.11	protein_coding	ClinVar	Pathogenic	P/LP	No	19.21	0.995108	0.99035	0.92274	Deleterious	-13.79	damaging	0.99	4
	7	117591983	117592067	117232037	117232121	AAAATGGAACATTTAAAGAAAGCTGACAAAATATTAATTTTGCATGAAGGTAGCAGCTATTTTTATGGGACATTTTCAGAACTCC	A	inframe_deletion	HIGH	CFTR	ENSG00000001626	ENST00000003084.11	protein_coding	ClinVar	Pathogenic/Likely pathogenic	P/LP	No	18.68	0.988209	0.994273	0.92047	Deleterious	-75.26	damaging	0.51	99
	7	117610538	117610547	117250592	117250601	GAGCTATAGC	G	inframe_deletion	MODERATE	CFTR	ENSG00000001626	ENST00000003084.11	protein_coding	ClinVar	Pathogenic	P/LP	No	18.81	0.96467	0.936572	0.9342	Deleterious	-8.65	damaging	0.98	97
	7	117610592	117610646	117250646	117250700	CAGTGATAGTGGCTTTTATTATGTTGAGAGCATATTTCCTCCAAACCTCACAGCA	C	inframe_deletion	MODERATE	CFTR	ENSG00000001626	ENST00000003084.11	protein_coding	ClinVar	Pathogenic	P/LP	No	19.26	0.88659	0.994912	0.93518	Deleterious	-53.56	damaging	0.55	99
	7	117610592	117610598	117250646	117250652	CAGTGAT	C	inframe_deletion	MODERATE	CFTR	ENSG00000001626	ENST00000003084.11	protein_coding	ClinVar	Pathogenic/Likely pathogenic	P/LP	No	17.82	0.899113	0.982816	0.92784	Deleterious	-6.61	damaging	0.98	92
	7	117614662	117614665	117254716	117254719	CATG	C	inframe_deletion	MODERATE	CFTR	ENSG00000001626	ENST00000003084.11	protein_coding	ClinVar	Pathogenic	P/LP	No	19.6	0.93838	0.991154	0.91291	Deleterious	-7.58	damaging	1	92
	7	122098495	122098504	121738549	121738558	TCTTGTTTAC	T	inframe_deletion	MODERATE	AASS	ENSG00000008311	ENST00000417368.7	protein_coding	ClinVar	Pathogenic	P/LP	No	34	0.912071	0.982713	NA	Deleterious	NA	damaging	0.99	100
	7	124032425	124032431	123672479	123672485	CTGCTGT	C	inframe_deletion	MODERATE	TMEM229A	ENSG00000234224	ENST00000455783.3	protein_coding	gnomAD	likely benign	B/LB	No	7.265	0.000383542	0.0289713	0.59042	Benign	0.17	neutral	0.05	7
	7	127652379	127652380	127292433	127292434	G	GTCCTCCGCGCAGAGCGGCGGC	inframe_insertion	MODERATE	SND1	ENSG00000197157	ENST00000354725.8	protein_coding	ClinVar	Benign	B/LB	No	20.9	0.0577438	0.447852	0.27695	Benign	-1.21	damaging	0.32	7
	7	128335924	128335927	127975978	127975981	ATCT	A	inframe_deletion	MODERATE	RBM28	ENSG00000106344	ENST00000223073.6	protein_coding	ClinVar	Benign	B/LB	No	5.485	0.00715981	0.0121391	0.11766	Benign	-1.63	neutral	0	10
	7	128394976	128394979	128035030	128035033	GAGA	G	inframe_deletion	MODERATE	IMPDH1	ENSG00000106348	ENST00000338791.11	protein_coding	ClinVar	Likely benign	B/LB	No	20.8	0.162406	0.960501	0.50589	Deleterious	-13.8	damaging	0.99	9
	7	128843553	128843565	128483607	128483619	TGTCAAGTACACC	T	inframe_deletion	MODERATE	FLNC	ENSG00000128591	ENST00000325888.13	protein_coding	ClinVar	Pathogenic	P/LP	No	22	0.971301	0.997143	0.73781	Deleterious	-23.36	neutral	0.92	99
	7	128947297	128947327	128587351	128587381	CACTCTGCAGCCGCCCACTCTGCGGCCGCCT	C	inframe_deletion	MODERATE	IRF5	ENSG00000128604	ENST00000357234.10	protein_coding	ClinVar	Benign	B/LB	No	6.13	0.000343879	0.0918641	0.15051	Benign	3.21	neutral	0.31	0
	7	129189198	129189199	128829039	128829040	G	GGCT	inframe_insertion	MODERATE	SMO	ENSG00000128602	ENST00000249373.8	protein_coding	ClinVar	Benign	B/LB	No	21.1	0.00340856	0.193647	0.31326	Benign	-1.24	damaging	0.35	1
	7	131556270	131556282	131241029	131241041	GGGCGACGGCGAC	G	inframe_deletion	MODERATE	PODXL	ENSG00000128567	ENST00000378555.8	protein_coding	gnomAD	likely benign	B/LB	No	10.24	0.0113446	0.00227499	0.14303	Benign	-1.37	damaging	0.13	10
	7	134933722	134933725	134618473	134618476	GGGA	G	inframe_deletion	MODERATE	CALD1	ENSG00000122786	ENST00000361675.7	protein_coding	ClinVar	Likely benign	B/LB	No	14.51	0.000742031	0.636728	0.31701	Benign	-0.42	damaging	0.12	12
	7	139961990	139961996	139661789	139661795	TGACATC	T	inframe_deletion	MODERATE	TBXAS1	ENSG00000059377	ENST00000448866.7	protein_coding	ClinVar	Likely pathogenic	P/LP	No	16.55	0.180693	0.971233	0.42126	Deleterious	-5.02	damaging	0.68	86
	7	140753338	140753339	140453138	140453139	T	TGTA	inframe_insertion	MODERATE	BRAF	ENSG00000157764	ENST00000644969.2	protein_coding	ClinVar	Pathogenic	P/LP	No	20.9	0.508091	0.979701	0.35476	Deleterious	-9.26	damaging	0.99	96
	7	140778000	140778001	140477800	140477801	C	CCTA	inframe_insertion	MODERATE	BRAF	ENSG00000157764	ENST00000644969.2	protein_coding	ClinVar	Likely pathogenic	P/LP	No	20.8	0.482062	0.974293	0.39907	Deleterious	-9.29	damaging	1	96
	7	140778030	140778033	140477830	140477833	TGAG	T	inframe_deletion	MODERATE	BRAF	ENSG00000157764	ENST00000644969.2	protein_coding	ClinVar	Likely pathogenic	P/LP	No	21.2	0.61708	0.99189	0.28303	Deleterious	-13.87	damaging	0.72	100
	7	140781596	140781602	140481396	140481402	ACTGTTC	A	inframe_deletion	MODERATE	BRAF	ENSG00000157764	ENST00000644969.2	protein_coding	ClinVar	Likely pathogenic	P/LP	No	21	0.927764	0.995959	0.36033	Deleterious	-20.81	damaging	0.99	100
	7	140781597	140781600	140481397	140481400	CTGT	C	inframe_deletion	MODERATE	BRAF	ENSG00000157764	ENST00000644969.2	protein_coding	ClinVar	Pathogenic	P/LP	No	21.1	0.853568	0.999986	0.37307	Deleterious	-14.19	damaging	0.96	100
	7	140781599	140781600	140481399	140481400	G	GTTCCAAATGATCCAGATCCAA	inframe_insertion	MODERATE	BRAF	ENSG00000157764	ENST00000644969.2	protein_coding	ClinVar	Likely pathogenic	P/LP	No	20.9	0.733181	0.902077	0.36455	Deleterious	-15.08	damaging	0.96	100
	7	141652865	141652892	141352665	141352692	CTGCAGTTCTTCTGTGATCCTAGGAAGA	C	inframe_deletion	HIGH	AGK	ENSG00000006530	ENST00000649286.2	protein_coding	ClinVar	Likely pathogenic	P/LP	No	24.8	0.548601	0.990076	0.46785	Deleterious	-18.63	damaging	0.67	91
	7	143339292	143339298	143036385	143036391	TGCGGAG	T	inframe_deletion	MODERATE	CLCN1	ENSG00000188037	ENST00000343257.7	protein_coding	ClinVar	Likely pathogenic	P/LP	No	20.8	0.651189	0.996333	0.62845	Deleterious	-16.98	damaging	0.92	89
	7	143443837	143443840	143140930	143140933	GTCT	G	inframe_deletion	MODERATE	TAS2R60	ENSG00000185899	ENST00000332690.1	protein_coding	gnomAD	likely benign	B/LB	No	17.68	0.00384907	0.528612	0.58453	Benign	-10.94	damaging	0.24	3
	7	144258792	144258807	143955885	143955900	GAGGCTGTGAAACAGC	G	inframe_deletion	MODERATE	OR2A7	ENSG00000243896	ENST00000641841.1	protein_coding	gnomAD	likely benign	B/LB	No	16.69	0.00740079	0.988973	0.32344	Benign	-23.67	damaging	0.1	7
	7	148807681	148807682	148504773	148504774	A	ACTT	inframe_insertion	MODERATE	EZH2	ENSG00000106462	ENST00000320356.7	protein_coding	ClinVar	Likely pathogenic	P/LP	No	19.63	0.149402	0.947241	0.48613	Deleterious	-8.25	damaging	0.97	97
	7	148807704	148807705	148504796	148504797	T	TATCTGAAACAAC	inframe_insertion	MODERATE	EZH2	ENSG00000106462	ENST00000320356.7	protein_coding	ClinVar	Likely pathogenic	P/LP	No	19.66	0.501214	0.806564	0.48434	Deleterious	-10.79	damaging	0.9	100
	7	150948443	150948444	150645531	150645532	C	CCCGTGT	inframe_insertion	MODERATE	KCNH2	ENSG00000055118	ENST00000262186.10	protein_coding	ClinVar	Likely pathogenic	P/LP	No	19.63	0.754662	0.892165	NA	NA	NA	NA	0.92	96
	7	150951477	150951480	150648565	150648568	ATCT	A	inframe_deletion	MODERATE	KCNH2	ENSG00000055118	ENST00000262186.10	protein_coding	ClinVar	Likely pathogenic	P/LP	No	20.8	0.984572	0.978866	0.39979	Deleterious	-14.49	damaging	0.97	95
	7	150952457	150952484	150649545	150649572	CGAAGGGGATGGCGGCCACCATGTCGAT	C	inframe_deletion	MODERATE	KCNH2	ENSG00000055118	ENST00000262186.10	protein_coding	ClinVar	Pathogenic	P/LP	No	21.2	0.951508	0.99661	0.48258	Deleterious	-56.46	damaging	0.69	98
	7	150952556	150952559	150649644	150649647	CGTA	C	inframe_deletion	MODERATE	KCNH2	ENSG00000055118	ENST00000262186.10	protein_coding	ClinVar	Pathogenic	P/LP	No	20.6	0.929613	0.99462	0.37577	Deleterious	-15.69	damaging	1	95
	7	150974765	150974766	150671853	150671854	C	CCTGCGCGAT	inframe_insertion	MODERATE	KCNH2	ENSG00000055118	ENST00000262186.10	protein_coding	ClinVar	Pathogenic	P/LP	No	21.9	0.935384	0.955712	0.82074	Deleterious	-5.43	damaging	0.83	98
	7	151023910	151023913	150720997	150721000	GCTC	G	inframe_deletion	MODERATE	ATG9B	ENSG00000181652	ENST00000639579.1	protein_coding	gnomAD	likely benign	B/LB	No	15.76	0.0381059	0.920708	0.48239	Benign	NA	damaging	0.04	4
	7	151066528	151066534	150763615	150763621	AGGAGGC	A	inframe_deletion	MODERATE	SLC4A2	ENSG00000164889	ENST00000413384.7	protein_coding	gnomAD	likely benign	B/LB	No	14.81	0.0643715	0.134252	0.13091	Benign	0.19	damaging	0.16	1
	7	151086810	151086811	150783897	150783898	C	CGGT	inframe_insertion	MODERATE	AGAP3	ENSG00000133612	ENST00000397238.7	protein_coding	gnomAD	likely benign	B/LB	No	13.66	9.15e-05	0.122631	0.1523	Benign	0.19	neutral	0.04	4
	7	151572664	151572665	151269750	151269751	C	CTAA	inframe_insertion	MODERATE	PRKAG2	ENSG00000106617	ENST00000287878.9	protein_coding	ClinVar	Pathogenic	P/LP	No	17.1	0.0565727	0.993973	0.28845	Deleterious	-7.38	damaging	1	96
	7	152195977	152195986	151893062	151893071	TTCAGAAATA	T	inframe_deletion	MODERATE	KMT2C	ENSG00000055609	ENST00000262189.11	protein_coding	ClinVar	Likely pathogenic	P/LP	No	19.2	0.0871853	0.993656	0.35308	Deleterious	-10.28	neutral	0.77	99
	7	154968830	154968831	154760540	154760541	T	TTGC	inframe_insertion	MODERATE	PAXIP1	ENSG00000157212	ENST00000404141.6	protein_coding	gnomAD	likely benign	B/LB	No	12.51	0.0108806	0.355025	0.38084	Benign	0.05	damaging	0.2	3
	7	155803055	155803056	155595749	155595750	T	TGCC	inframe_insertion	MODERATE	SHH	ENSG00000164690	ENST00000297261.7	protein_coding	ClinVar	Likely pathogenic	P/LP	No	9.653	0.0144929	0.0297749	0.86207	Deleterious	-0.84	damaging	0.52	72
	7	155803148	155803157	155595842	155595851	GGAAGGGCGC	G	inframe_deletion	MODERATE	SHH	ENSG00000164690	ENST00000297261.7	protein_coding	ClinVar	Pathogenic	P/LP	No	21.4	0.43361	0.957737	0.86858	Deleterious	-17.35	damaging	0.76	100
	7	155803473	155803474	155596167	155596168	G	GAGCAGGTGCGCGGCGGTGAGC	inframe_insertion	MODERATE	SHH	ENSG00000164690	ENST00000297261.7	protein_coding	DDD	pathogenic	P/LP	Yes	20.8	0.814492	0.615595	0.8538	Benign	-9.89	damaging	0.97	100
	7	155803480	155803501	155596174	155596195	TGCGCGGCGGTGAGCAGCAGGC	T	inframe_deletion	MODERATE	SHH	ENSG00000164690	ENST00000297261.7	protein_coding	ClinVar	Pathogenic	P/LP	No	21.8	0.96806	0.977577	0.85432	Deleterious	-28.18	damaging	0.48	100
	7	156950334	156950337	156743028	156743031	AAAG	A	inframe_deletion	MODERATE	NOM1	ENSG00000146909	ENST00000275820.4	protein_coding	gnomAD	likely benign	B/LB	No	20.4	0.0155852	0.646926	0.14397	Benign	-3.95	neutral	0.01	10
	7	157009949	157009950	156802643	156802644	A	AGCGGCGGCGGCG	inframe_insertion	MODERATE	MNX1	ENSG00000130675	ENST00000252971.11	protein_coding	gnomAD	likely benign	B/LB	No	11	0.105851	0.0441855	0.7581	Benign	-2.57	neutral	0.22	5
	7	157009949	157009950	156802643	156802644	A	AGCGGCG	inframe_insertion	MODERATE	MNX1	ENSG00000130675	ENST00000252971.11	protein_coding	ClinVar	Benign/Likely benign	B/LB	No	11.32	0.0205849	0.0455749	0.75894	Benign	-1.28	neutral	0.22	0
	7	157009949	157009950	156802643	156802644	A	AGCG	inframe_insertion	MODERATE	MNX1	ENSG00000130675	ENST00000252971.11	protein_coding	ClinVar	Likely benign	B/LB	No	11.48	0.00671969	0.0322477	0.75928	Benign	-1.11	neutral	0.22	8
	7	158930469	158930470	158723160	158723161	G	GGGA	inframe_insertion	MODERATE	DYNC2I1	ENSG00000126870	ENST00000407559.8	protein_coding	ClinVar	Pathogenic/Likely pathogenic	P/LP	No	20.6	0.239491	0.932434	0.27001	NA	-9.47	NA	0.54	91
	8	1678294	1678295	1626460	1626461	T	TCAC	inframe_insertion	MODERATE	DLGAP2	ENSG00000198010	ENST00000637795.2	protein_coding	gnomAD	likely benign	B/LB	No	12.37	0.10715	0.665272	0.31449	Benign	0.3	damaging	0.21	1
	8	1771232	1771235	1719398	1719401	GAGA	G	inframe_deletion	MODERATE	CLN8	ENSG00000182372	ENST00000331222.6	protein_coding	ClinVar	Pathogenic/Likely pathogenic	P/LP	No	19.04	0.155286	0.973697	0.527	Deleterious	-11.23	damaging	0.96	95
	8	8377352	8377358	-	-	CGCCGCT	C	inframe_deletion	MODERATE	PRAG1	ENSG00000275342	ENST00000615670.5	protein_coding	ClinVar	Likely benign	B/LB	No	1.028	NA	-	0.21903	NA	NA	neutral	0.04	NA
	8	10608190	10608238	10465700	10465748	CTTCCTCTTCTGCCTCCTGGGACTCTATAACTTCTGACTCTGGCTGGGT	C	inframe_deletion	MODERATE	RP1L1	ENSG00000183638	ENST00000382483.4	protein_coding	gnomAD	likely benign	B/LB	No	2.881	0.000484255	0.0166795	0.084918	Benign	-6.07	neutral	0.01	18
	8	10609363	10609364	10466873	10466874	G	GCTT	inframe_insertion	MODERATE	RP1L1	ENSG00000183638	ENST00000382483.4	protein_coding	ClinVar	Likely benign	B/LB	No	14.72	0.00394012	0.974791	0.13709	Benign	-4.25	damaging	0.03	10
	8	10610079	10610080	10467589	10467590	T	TCCTCTAACTGCACCCCCTCTTCTTGCAGCCCTTCTATTACTTTAGTCC	inframe_insertion	MODERATE	RP1L1	ENSG00000183638	ENST00000382483.4	protein_coding	gnomAD	likely benign	B/LB	No	1.494	0.00903678	0.00349144	0.083952	Benign	1.21	neutral	0.01	98
	8	10610114	10610115	10467624	10467625	T	TATTACTTTAGTCCCC	inframe_insertion	MODERATE	RP1L1	ENSG00000183638	ENST00000382483.4	protein_coding	gnomAD	likely benign	B/LB	No	0.418	0.00490525	0.00359513	0.082082	Benign	-1.35	neutral	0.01	11
	8	10610117	10610118	10467627	10467628	T	TAACTGCACCCCCTCTTCTTGCAGCCCTTCTTCC	inframe_insertion	MODERATE	RP1L1	ENSG00000183638	ENST00000382483.4	protein_coding	gnomAD	likely benign	B/LB	No	1.026	0.00494064	0.00277081	0.087568	Benign	0.86	neutral	0.02	20
	8	10610119	10610120	10467629	10467630	T	TTTC	inframe_insertion	MODERATE	RP1L1	ENSG00000183638	ENST00000382483.4	protein_coding	ClinVar	Benign	B/LB	No	1.734	0.000926338	0.0056937	0.098059	Benign	-0.93	neutral	0.02	4
	8	10610142	10610143	10467652	10467653	G	GCCTCTAACTGCACCCTCTCTTCTTGCAGCCCTTCTATTACTTTAGTCC	inframe_insertion	MODERATE	RP1L1	ENSG00000183638	ENST00000382483.4	protein_coding	ClinVar	Pathogenic	P/LP	No	1.884	0.00763807	0.00820438	0.11472	Deleterious	-1.21	neutral	0.02	98
	8	11708666	11708667	11566175	11566176	G	GGCC	inframe_insertion	MODERATE	GATA4	ENSG00000136574	ENST00000532059.6	protein_coding	ClinVar	Pathogenic	P/LP	No	13.63	0.0108113	0.0327017	0.2044	Deleterious	-1.15	neutral	0.49	93
	8	11808709	11808721	11666218	11666230	GTCCCACTCCCAC	G	inframe_deletion	MODERATE	FDFT1	ENSG00000079459	ENST00000525954.5	protein_coding	gnomAD	likely benign	B/LB	No	14.52	0.00151684	0.0272431	0.15831	NA	NA	NA	NA	0
	8	11808709	11808710	11666218	11666219	G	GTCCCACTCCCACTCCCAC	inframe_insertion	MODERATE	FDFT1	ENSG00000079459	ENST00000525954.5	protein_coding	gnomAD	likely benign	B/LB	No	14.78	0.000201852	0.0383276	0.13422	NA	NA	NA	NA	2
	8	11808709	11808710	11666218	11666219	G	GTCCCACTCCCAC	inframe_insertion	MODERATE	FDFT1	ENSG00000079459	ENST00000525954.5	protein_coding	gnomAD	likely benign	B/LB	No	14.96	0.000188775	0.0219729	0.13424	NA	NA	NA	NA	2
	8	18062327	18062328	17919836	17919837	C	CTTGAAG	inframe_insertion	MODERATE	ASAH1	ENSG00000104763	ENST00000637790.2	protein_coding	ClinVar	Pathogenic	P/LP	No	17.4	0.167522	0.937354	0.56622	Deleterious	-10.53	damaging	0.99	95
	8	18069802	18069805	17927311	17927314	TCCA	T	inframe_deletion	MODERATE	ASAH1	ENSG00000104763	ENST00000637790.2	protein_coding	ClinVar	Pathogenic	P/LP	No	17.91	0.971519	0.909182	0.38325	Deleterious	-7.76	damaging	0.97	95
	8	20204502	20204505	20062013	20062016	GAGT	G	inframe_deletion	MODERATE	ATP6V1B2	ENSG00000147416	ENST00000276390.7	protein_coding	DDD	likely_benign	B/LB	Yes	22.9	0.970191	0.982307	0.82902	Deleterious	-10.81	damaging	0.83	97
	8	20218200	20218203	20075711	20075714	CGTT	C	inframe_deletion	HIGH	ATP6V1B2	ENSG00000147416	ENST00000276390.7	protein_coding	ClinVar	Likely pathogenic	P/LP	No	20.5	0.0959793	0.996968	0.78555	Deleterious	-10.25	damaging	0.93	97
	8	22404715	22404721	22262228	22262234	AGCTGCT	A	inframe_deletion	MODERATE	SLC39A14	ENSG00000104635	ENST00000381237.6	protein_coding	ClinVar	Benign	B/LB	No	16.96	0.0542462	0.645854	0.20955	Benign	0.56	damaging	0.56	5
	8	24952860	24952863	24810373	24810376	TCTC	T	inframe_deletion	MODERATE	NEFL	ENSG00000277586	ENST00000610854.2	protein_coding	ClinVar	Benign	B/LB	No	13.48	0.00216025	0.818266	0.42743	NA	NA	damaging	0.4	56
	8	27536817	27536818	27394334	27394335	A	AGTC	inframe_insertion	MODERATE	EPHX2	ENSG00000120915	ENST00000521400.6	protein_coding	gnomAD	likely benign	B/LB	No	12.4	0.0263017	0.623323	0.4061	Benign	-8.72	damaging	0.74	4
	8	38417362	38417365	38274880	38274883	TTCA	T	inframe_deletion	HIGH	FGFR1	ENSG00000077782	ENST00000447712.7	protein_coding	ClinVar	Pathogenic/Likely pathogenic	P/LP	No	21	0.99444	0.963089	0.39982	Deleterious	-12.95	damaging	1	95
	8	38428395	38428396	38285913	38285914	G	GTCA	inframe_insertion	MODERATE	FGFR1	ENSG00000077782	ENST00000447712.7	protein_coding	ClinVar	Likely benign	B/LB	No	19.78	0.473651	0.414097	0.1949	Benign	-0.52	damaging	0.58	40
	8	38428395	38428398	38285913	38285916	GTCA	G	inframe_deletion	MODERATE	FGFR1	ENSG00000077782	ENST00000447712.7	protein_coding	ClinVar	Likely benign	B/LB	No	19.58	0.105537	0.542296	0.17722	Deleterious	-0.41	damaging	0.63	69
	8	38429750	38429765	38287268	38287283	CCGGAGTCTGCGGGCA	C	inframe_deletion	MODERATE	FGFR1	ENSG00000077782	ENST00000447712.7	protein_coding	ClinVar	Likely pathogenic	P/LP	No	21.5	0.943645	0.983148	0.4495	Deleterious	-10.7	damaging	0.9	96
	8	41933168	41933180	41790686	41790698	CTGCGGCTGCTGT	C	inframe_deletion	MODERATE	KAT6A	ENSG00000083168	ENST00000265713.8	protein_coding	ClinVar	Benign/Likely benign	B/LB	No	17.97	0.161591	0.234615	0.18351	Benign	-0.61	neutral	0.21	54
	8	41933195	41933196	41790713	41790714	G	GGGT	inframe_insertion	MODERATE	KAT6A	ENSG00000083168	ENST00000265713.8	protein_coding	ClinVar	Likely benign	B/LB	No	17.29	0.0169333	0.0299664	0.1802	Benign	-1.33	neutral	0.3	23
	8	41933234	41933235	41790752	41790753	C	CGGCGGCTGT	inframe_insertion	MODERATE	KAT6A	ENSG00000083168	ENST00000265713.8	protein_coding	ClinVar	Likely benign	B/LB	No	4.947	0.0532411	0.00475602	0.18327	Benign	-1.7	damaging	0.33	100
	8	41933243	41933267	41790761	41790785	TGGCTGCTGTGGAGGCGGTGGTGGC	T	inframe_deletion	MODERATE	KAT6A	ENSG00000083168	ENST00000265713.8	protein_coding	ClinVar	Likely benign	B/LB	No	13.48	0.229632	0.359664	0.15322	Benign	0.29	neutral	0.26	38
	8	41933268	41933269	41790786	41790787	G	GGCT	inframe_insertion	MODERATE	KAT6A	ENSG00000083168	ENST00000265713.8	protein_coding	ClinVar	Likely benign	B/LB	No	10.74	0.00725465	0.109438	0.15341	Benign	-1.06	damaging	0.44	18
	8	41937278	41937281	41794796	41794799	ATCT	A	inframe_deletion	MODERATE	KAT6A	ENSG00000083168	ENST00000265713.8	protein_coding	ClinVar	Benign	B/LB	No	18.09	0.0348435	0.816244	0.2085	Benign	-1.4	neutral	0.51	3
	8	42839243	42839246	42694386	42694389	CTTG	C	inframe_deletion	MODERATE	THAP1	ENSG00000131931	ENST00000254250.7	protein_coding	ClinVar	Pathogenic	P/LP	No	17.52	0.231671	0.974175	0.50533	Deleterious	-9.49	damaging	0.98	100
	8	47858853	47858856	48771414	48771417	TCTC	T	inframe_deletion	MODERATE	PRKDC	ENSG00000253729	ENST00000314191.7	protein_coding	ClinVar	Benign	B/LB	No	11.62	0.0485634	0.881619	0.2637	Benign	-2.17	damaging	0.43	5
	8	60741495	60741496	61654054	61654055	T	TGAAGGCCTC	inframe_insertion	MODERATE	CHD7	ENSG00000171316	ENST00000423902.7	protein_coding	DDD	likely_benign	B/LB	Yes	19.49	0.29857	0.920561	0.20105	Benign	-3.2	damaging	0.71	98
	8	60741921	60741922	61654480	61654481	G	GCAGCCA	inframe_insertion	MODERATE	CHD7	ENSG00000171316	ENST00000423902.7	protein_coding	ClinVar	Likely benign	B/LB	No	14.9	0.0546959	0.349179	0.13572	Benign	-1.27	damaging	0.41	90
	8	60781383	60781384	61693942	61693943	G	GAAAGCA	inframe_insertion	MODERATE	CHD7	ENSG00000171316	ENST00000423902.7	protein_coding	ClinVar	Benign/Likely benign	B/LB	No	20.5	0.0293683	0.827191	0.11631	Benign	-1.37	damaging	0.57	2
	8	60822634	60822655	61735193	61735214	ACTGGGAAAGGGAATTCCGAAC	A	inframe_deletion	MODERATE	CHD7	ENSG00000171316	ENST00000423902.7	protein_coding	ClinVar	Likely pathogenic	P/LP	No	19.82	0.972297	0.996618	0.45289	Deleterious	-51.56	damaging	0.7	98
	8	60836974	60836977	61749533	61749536	ATCT	A	inframe_deletion	MODERATE	CHD7	ENSG00000171316	ENST00000423902.7	protein_coding	DDD	likely_pathogenic	P/LP	Yes	19.97	0.791074	0.992761	0.73827	Deleterious	-15.2	damaging	1	97
	8	60853065	60853066	61765624	61765625	T	TATCACATCCTCAATGACC	inframe_insertion	MODERATE	CHD7	ENSG00000171316	ENST00000423902.7	protein_coding	ClinVar	Pathogenic	P/LP	No	17.1	0.501322	0.915314	0.44887	Deleterious	-14.35	damaging	0.98	98
	8	60855999	60856002	61768558	61768561	GACA	G	inframe_deletion	MODERATE	CHD7	ENSG00000171316	ENST00000423902.7	protein_coding	DDD	pathogenic	P/LP	Yes	18.72	0.513489	0.950892	0.50338	Deleterious	-12.38	damaging	0.98	97
	8	64581060	64581061	65493617	65493618	T	TGGCGGC	inframe_insertion	MODERATE	BHLHE22	ENSG00000180828	ENST00000321870.3	protein_coding	gnomAD	likely benign	B/LB	No	15.91	0.00197541	0.0597185	0.29894	Benign	-0.38	damaging	0.04	7
	8	66177323	66177324	67089558	67089559	T	TGCG	inframe_insertion	MODERATE	CRH	ENSG00000147571	ENST00000276571.5	protein_coding	ClinVar	Benign	B/LB	No	19.6	0.00579101	0.663796	0.28684	Benign	-0.03	neutral	0.44	5
	8	80171379	80171382	81083614	81083617	CCCG	C	inframe_deletion	MODERATE	TPD52	ENSG00000076554	ENST00000520795.5	protein_coding	gnomAD	likely benign	B/LB	No	6.62	0.000194802	0.00163935	NA	NA	0.31	NA	NA	9
	8	80486812	80486815	81399047	81399050	TGTC	T	inframe_deletion	HIGH	ZBTB10	ENSG00000205189	ENST00000430430.5	protein_coding	gnomAD	likely benign	B/LB	No	22	0.00237466	0.0622315	0.16612	Benign	-0.48	neutral	0.16	0
	8	86632879	86632882	87645107	87645110	TAAC	T	inframe_deletion	MODERATE	CNGB3	ENSG00000170289	ENST00000320005.6	protein_coding	ClinVar	Pathogenic	P/LP	No	20.4	0.9301	0.995342	0.77705	Deleterious	-18.67	damaging	1	93
	8	87351757	87351760	88363985	88363988	GTAT	G	inframe_deletion	MODERATE	CNBD1	ENSG00000176571	ENST00000518476.6	protein_coding	gnomAD	likely benign	B/LB	No	8.817	0.0306036	0.139931	0.50712	Benign	-7.03	damaging	0.15	9
	8	90645735	90645736	91657963	91657964	T	TGCC	inframe_insertion	MODERATE	TMEM64	ENSG00000180694	ENST00000458549.7	protein_coding	gnomAD	likely benign	B/LB	No	12.97	0.000453103	0.0162142	0.52522	Benign	-0.53	neutral	0.04	2
	8	91394230	91394233	92406458	92406461	CTGT	C	inframe_deletion	MODERATE	SLC26A7	ENSG00000147606	ENST00000309536.6	protein_coding	ClinVar	Likely benign	B/LB	No	5.783	0.00119509	0.0421477	0.25273	Benign	0.98	damaging	0.3	57
	8	93728272	93728275	94740500	94740503	CAGA	C	inframe_deletion	MODERATE	CIBAR1	ENSG00000188343	ENST00000518322.6	protein_coding	gnomAD	likely benign	B/LB	No	18.68	0.0460205	0.796508	0.22158	Benign	-4.14	damaging	0.13	2
	8	93809875	93809878	94822103	94822106	ATCT	A	inframe_deletion	MODERATE	TMEM67	ENSG00000164953	ENST00000453321.8	protein_coding	ClinVar	Pathogenic	P/LP	No	20.3	0.797331	0.987098	0.49989	Deleterious	-11.84	damaging	1	92
	8	93922908	93922911	94935136	94935139	CCTT	C	inframe_deletion	MODERATE	PDP1	ENSG00000164951	ENST00000297598.5	protein_coding	ClinVar	Pathogenic	P/LP	No	19.54	0.807344	0.988018	0.45922	Deleterious	-12.29	damaging	0.97	95
	8	94880161	94880170	95892389	95892398	AAGAAGTGTT	A	inframe_deletion	MODERATE	INTS8	ENSG00000164941	ENST00000523731.6	protein_coding	ClinVar	Pathogenic	P/LP	No	19.69	0.770003	0.984123	0.36446	Deleterious	-8.99	neutral	0.49	96
	8	96160591	96160594	97172819	97172822	GGAC	G	inframe_deletion	MODERATE	GDF6	ENSG00000156466	ENST00000287020.7	protein_coding	ClinVar	Likely benign	B/LB	No	16.46	0.00618124	0.819518	0.21157	Benign	-2.6	neutral	0.17	20
	8	99556505	99556506	100568733	100568734	C	CAAT	inframe_insertion	HIGH	VPS13B	ENSG00000132549	ENST00000357162.7	protein_coding	ClinVar	Pathogenic/Likely pathogenic	P/LP	No	34	0.18012	0.98159	0.66181	Deleterious	NA	damaging	0.95	90
	8	99577551	99577569	100589779	100589797	TAAGTGTGGCTCAAGTTCA	T	inframe_deletion	MODERATE	VPS13B	ENSG00000132549	ENST00000357162.7	protein_coding	ClinVar	Pathogenic/Likely pathogenic	P/LP	No	18.78	0.488108	0.996338	0.39433	Deleterious	-17.07	damaging	0.94	98
	8	100194231	100194232	101206459	101206460	A	AGAC	inframe_insertion	MODERATE	SPAG1	ENSG00000104450	ENST00000388798.7	protein_coding	ClinVar	Benign	B/LB	No	6.683	0.0015268	0.448615	0.14522	Benign	4.06	neutral	0.06	1
	8	102218862	102218863	103231090	103231091	A	ACTT	inframe_insertion	MODERATE	RRM2B	ENSG00000048392	ENST00000251810.8	protein_coding	ClinVar	Likely pathogenic	P/LP	No	18.1	0.947332	0.995332	0.45328	Deleterious	-9.87	damaging	0.99	100
	8	102225983	102225986	103238211	103238214	TCTC	T	inframe_deletion	MODERATE	RRM2B	ENSG00000048392	ENST00000251810.8	protein_coding	ClinVar	Likely pathogenic	P/LP	No	22.2	0.708154	0.988965	0.40465	Deleterious	-13.71	damaging	0.99	100
	8	105801897	105801900	106814125	106814128	CCTT	C	inframe_deletion	MODERATE	ZFPM2	ENSG00000169946	ENST00000407775.7	protein_coding	ClinVar	Benign	B/LB	No	18.27	0.00474623	0.972938	0.16657	Benign	0.42	neutral	0.63	85
	8	115604405	115604408	116616632	116616635	CCTT	C	inframe_deletion	MODERATE	TRPS1	ENSG00000104447	ENST00000395715.8	protein_coding	DDD	likely_benign	B/LB	No	17.52	0.129577	0.969061	0.12245	Benign	-1.41	damaging	0.78	97
	8	116771753	116771756	117783992	117783995	GCTT	G	inframe_deletion	MODERATE	UTP23	ENSG00000147679	ENST00000309822.7	protein_coding	gnomAD	likely benign	B/LB	No	15.96	0.0481551	0.886202	0.30729	Benign	-3.4	neutral	0.05	10
	8	116847593	116847596	117859832	117859835	CAAG	C	inframe_deletion	MODERATE	RAD21	ENSG00000164754	ENST00000297338.7	protein_coding	DDD	pathogenic	P/LP	Yes	20.2	0.487175	0.965254	0.33448	Benign	-11.02	damaging	0.99	97
	8	116847619	116847622	117859858	117859861	CTTG	C	inframe_deletion	MODERATE	RAD21	ENSG00000164754	ENST00000297338.7	protein_coding	ClinVar	Likely pathogenic	P/LP	No	21	0.372591	0.987963	0.26967	Deleterious	-11.12	damaging	0.97	97
	8	117837146	117837149	118849385	118849388	GACC	G	inframe_deletion	MODERATE	EXT1	ENSG00000182197	ENST00000378204.7	protein_coding	ClinVar	Likely pathogenic	P/LP	No	19.53	0.995976	0.989807	0.6841	Deleterious	-11.03	damaging	1	97
	8	118110377	118110449	119122616	119122688	CAGTACTGATGCTGGCTTTGGCCAGCATCGCCTGGCCGATGTCAAACCCCACGTCCTCGGTGTAGTCAGGCCA	C	inframe_deletion	MODERATE	EXT1	ENSG00000182197	ENST00000378204.7	protein_coding	ClinVar	Pathogenic	P/LP	No	21.8	0.879074	0.996241	0.74628	Deleterious	-100.47	damaging	0.56	100
	8	118928783	118928786	119941022	119941025	TGTC	T	inframe_deletion	MODERATE	TNFRSF11B	ENSG00000164761	ENST00000297350.9	protein_coding	ClinVar	Pathogenic	P/LP	No	19.13	0.179168	0.971823	0.50507	Deleterious	-9.28	neutral	0.99	96
	8	120811835	120811836	121824075	121824076	T	TACCGCC	inframe_insertion	MODERATE	SNTB1	ENSG00000172164	ENST00000395601.7	protein_coding	gnomAD	likely benign	B/LB	No	20.5	0.00569051	0.895595	0.34429	Benign	-0.05	neutral	0.01	5
	8	123369918	123369919	124382158	124382159	T	TTCATCA	inframe_insertion	MODERATE	ATAD2	ENSG00000156802	ENST00000287394.10	protein_coding	gnomAD	likely benign	B/LB	No	1.722	0.0156469	0.00930752	0.19262	Benign	-0.48	neutral	0.04	1
	8	123369918	123369919	124382158	124382159	T	TTCA	inframe_insertion	MODERATE	ATAD2	ENSG00000156802	ENST00000287394.10	protein_coding	gnomAD	likely benign	B/LB	No	1.822	0.0111368	0.0368527	0.19309	Benign	0.25	neutral	0.04	0
	8	123369918	123369921	124382158	124382161	TTCA	T	inframe_deletion	MODERATE	ATAD2	ENSG00000156802	ENST00000287394.10	protein_coding	gnomAD	likely benign	B/LB	No	1.582	0.00277333	0.0368527	0.15326	Benign	0.3	neutral	0.02	2
	8	123369942	123369943	124382182	124382183	A	ATCATCG	inframe_insertion	MODERATE	ATAD2	ENSG00000156802	ENST00000287394.10	protein_coding	gnomAD	likely benign	B/LB	No	5.519	0.000877068	0.280652	0.19262	Benign	-0.48	neutral	0.06	1
	8	132480465	132480483	133492712	133492730	CCGCCTCCGCCGCCCCCGT	C	inframe_deletion	MODERATE	KCNQ3	ENSG00000184156	ENST00000388996.10	protein_coding	DDD	likely_benign	B/LB	Yes	21	0.012406	0.178388	0.14194	Benign	-1.68	neutral	0.31	92
	8	132886983	132886984	133899228	133899229	T	TGGTTAAGGTTAA	inframe_insertion	HIGH	TG	ENSG00000042832	ENST00000220616.9	protein_coding	ClinVar	Likely pathogenic	P/LP	No	20.8	0.0269824	0.885906	0.69508	Deleterious	NA	damaging	0.75	95
	8	132948840	132948843	133961085	133961088	GGAT	G	inframe_deletion	MODERATE	TG	ENSG00000042832	ENST00000220616.9	protein_coding	ClinVar	likely benign	B/LB	No	8.1	0.00399732	0.36318	0.52553	Benign	-4.65	neutral	0.31	8
	8	133238956	133238957	134251199	134251200	C	CCCCTCGCTGGTGTGCGAGCGGCTGCGGGTG	inframe_insertion	MODERATE	NDRG1	ENSG00000104419	ENST00000323851.13	protein_coding	ClinVar	Likely benign	B/LB	No	10.32	0.0778012	0.285188	0.2525	Benign	-3.74	neutral	0.61	40
	8	140560482	140560485	141570581	141570584	TGAA	T	inframe_deletion	MODERATE	AGO2	ENSG00000123908	ENST00000220592.10	protein_coding	ClinVar	Pathogenic	P/LP	No	20.5	0.7548	0.942926	0.4173	Deleterious	-11.46	damaging	0.97	100
	8	140662690	140662696	141672789	141672795	AGTCAAT	A	inframe_deletion	MODERATE	PTK2	ENSG00000169398	ENST00000522950.1	protein_coding	gnomAD	likely benign	B/LB	No	1.003	3.39e-05	0.00103384	0.26044	Benign	-2.16	neutral	0.19	0
	8	143440216	143440217	144522386	144522387	T	TGAG	inframe_insertion	MODERATE	ZC3H3	ENSG00000014164	ENST00000262577.6	protein_coding	gnomAD	likely benign	B/LB	No	0.347	0.00177655	0.00330371	0.24821	Benign	-0.08	neutral	0	7
	8	143790424	143790425	144872594	144872595	T	TGCA	inframe_insertion	MODERATE	IQANK1	ENSG00000203499	ENST00000527139.7	protein_coding	gnomAD	likely benign	B/LB	No	11.7	0.000349437	0.610622	0.37317	NA	NA	NA	NA	5
	8	143817122	143817125	144899292	144899295	TAGG	T	inframe_deletion	MODERATE	PUF60	ENSG00000179950	ENST00000526683.6	protein_coding	ClinVar	Likely benign	B/LB	No	20.4	0.792483	0.984703	0.30168	Benign	-0.97	damaging	0.5	57
	8	143818425	143818434	144900595	144900604	CCAAAGGGGG	C	inframe_deletion	MODERATE	PUF60	ENSG00000179950	ENST00000526683.6	protein_coding	DDD	likely_pathogenic	P/LP	No	18.97	0.991407	0.995781	0.41082	Deleterious	-22.31	damaging	0.61	100
	8	143824335	143824344	144906505	144906514	CCCGCTGCCA	C	inframe_deletion	MODERATE	PUF60	ENSG00000179950	ENST00000526683.6	protein_coding	DDD	likely_benign	B/LB	Yes	19.49	0.0409751	0.650107	0.27803	Deleterious	1.31	neutral	0.05	100
	8	143824349	143824350	144906519	144906520	T	TGCC	inframe_insertion	MODERATE	PUF60	ENSG00000179950	ENST00000526683.6	protein_coding	ClinVar	Benign/Likely benign	B/LB	No	18.5	0.000795763	0.397893	0.26826	Benign	0.82	neutral	0.04	3
	8	143865752	143865758	-	-	CGGGCCT	C	inframe_deletion	MODERATE	EPPK1	ENSG00000261150	ENST00000615648.2	protein_coding	gnomAD	likely benign	B/LB	No	7.465	NA	NA	0.15184	NA	NA	neutral	0.01	NA
	8	143871574	143871575	144945742	144945743	A	AAAGGTGACCCTG	inframe_insertion	MODERATE	EPPK1	ENSG00000261150	ENST00000615648.2	protein_coding	gnomAD	likely benign	B/LB	No	19.51	0.234816	0.675669	0.21581	NA	NA	damaging	0.08	9
	8	144317411	144317414	145541074	145541077	TAGA	T	inframe_deletion	MODERATE	DGAT1	ENSG00000185000	ENST00000528718.6	protein_coding	ClinVar	Likely pathogenic	P/LP	No	18.96	0.984186	0.747935	0.71148	Deleterious	-13.35	damaging	0.97	96
	8	144359716	144359737	145583376	145583397	AGGACGAGCAGGTCCCCATCCG	A	inframe_deletion	MODERATE	SLC52A2	ENSG00000185803	ENST00000643944.2	protein_coding	ClinVar	Likely pathogenic	P/LP	No	18.99	0.617719	0.995598	0.24428	Deleterious	-14.65	damaging	0.15	100
	8	144359893	144359896	145583553	145583556	CCTT	C	inframe_deletion	MODERATE	SLC52A2	ENSG00000185803	ENST00000643944.2	protein_coding	ClinVar	Pathogenic	P/LP	No	20.2	0.0414411	0.968791	0.27741	Deleterious	-15.46	damaging	0.46	97
	8	144462367	144462368	145687750	145687751	G	GGCC	inframe_insertion	MODERATE	CYHR1	ENSG00000187954	ENST00000530374.6	protein_coding	gnomAD	likely benign	B/LB	No	9.169	0.000114389	0.00547051	0.15867	Benign	-0.35	neutral	0.07	1
	8	144513027	144513033	145738410	145738416	TGGTGCA	T	inframe_deletion	MODERATE	RECQL4	ENSG00000160957	ENST00000617875.6	protein_coding	ClinVar	Benign	B/LB	No	2.844	0.00282248	0.071857	0.31642	Benign	NA	damaging	0.42	9
	8	144513027	144513028	145738410	145738411	T	TGGTGCA	inframe_insertion	MODERATE	RECQL4	ENSG00000160957	ENST00000617875.6	protein_coding	ClinVar	Benign/Likely benign	B/LB	No	5.348	0.0182889	0.0298507	0.28377	Benign	NA	neutral	0.61	7
	8	144513260	144513269	145738643	145738652	ACGCCCGGCC	A	inframe_deletion	MODERATE	RECQL4	ENSG00000160957	ENST00000617875.6	protein_coding	ClinVar	Likely pathogenic	P/LP	No	18.32	0.887331	0.975543	0.34828	Deleterious	NA	neutral	0.88	23
	8	144514061	144514067	145739445	145739451	GCTGTGA	G	inframe_deletion	MODERATE	RECQL4	ENSG00000160957	ENST00000617875.6	protein_coding	ClinVar	Pathogenic	P/LP	No	16.99	0.593261	0.995571	0.39074	Deleterious	NA	damaging	1	98
	8	144547957	144547960	145773341	145773344	TCTG	T	inframe_deletion	MODERATE	ARHGAP39	ENSG00000147799	ENST00000377307.6	protein_coding	gnomAD	likely benign	B/LB	No	19.34	0.312477	0.97961	0.22396	Benign	-2.87	damaging	0.19	0
	8	144846107	144846110	146071492	146071495	TCTC	T	inframe_deletion	MODERATE	ZNF7	ENSG00000147789	ENST00000325217.10	protein_coding	gnomAD	likely benign	B/LB	No	0.514	0.000111399	0.0010794	0.12398	NA	0.94	neutral	0.02	3
	9	16853	16854	16853	16854	G	GTGGTGGTGC	inframe_insertion	MODERATE	WASHC1	ENSG00000181404	ENST00000442898.5	protein_coding	gnomAD	likely benign	B/LB	No	8.283	6.22e-05	0.314301	0.1827	NA	NA	neutral	0.02	14
	9	732474	732475	732474	732475	A	AGAG	inframe_insertion	MODERATE	KANK1	ENSG00000107104	ENST00000382297.7	protein_coding	ClinVar	Likely benign	B/LB	No	17.86	0.130514	0.457385	0.09696	Benign	-0.12	damaging	0.38	24
	9	2039754	2039766	2039754	2039766	TGCAGCAACAACA	T	inframe_deletion	MODERATE	SMARCA2	ENSG00000080503	ENST00000349721.8	protein_coding	DDD	likely_benign	B/LB	No	21	0.0182467	0.331908	0.18449	Benign	0.3	neutral	0.27	80
	9	2039764	2039765	2039764	2039765	A	ACAG	inframe_insertion	MODERATE	SMARCA2	ENSG00000080503	ENST00000349721.8	protein_coding	DDD	likely_benign	B/LB	Yes	19.22	0.0223944	0.186394	0.1893	Benign	-0.09	damaging	0.32	82
	9	2039776	2039777	2039776	2039777	A	ACAGCAGCAG	inframe_insertion	MODERATE	SMARCA2	ENSG00000080503	ENST00000349721.8	protein_coding	ClinVar	Benign/Likely benign	B/LB	No	5.883	0.00274207	0.0273938	0.18847	Benign	-0.28	neutral	0.16	6
	9	2039776	2039777	2039776	2039777	A	ACAGCAGCAGCAG	inframe_insertion	MODERATE	SMARCA2	ENSG00000080503	ENST00000349721.8	protein_coding	ClinVar	Benign	B/LB	No	5.744	0.00276362	0.0420322	0.18812	Benign	-0.11	neutral	0.16	96
	9	2039776	2039777	2039776	2039777	A	ACAG	inframe_insertion	MODERATE	SMARCA2	ENSG00000080503	ENST00000349721.8	protein_coding	ClinVar	Likely benign	B/LB	No	6.159	0.000819929	0.00732098	0.1893	Benign	-0.09	neutral	0.16	1
	9	2039776	2039779	2039776	2039779	ACAG	A	inframe_deletion	MODERATE	SMARCA2	ENSG00000080503	ENST00000349721.8	protein_coding	ClinVar	Benign/Likely benign	B/LB	No	5.306	7.59e-05	0.00732098	0.18322	Benign	0.21	neutral	0.18	0
	9	2039776	2039788	2039776	2039788	ACAGCAGCAGCAG	A	inframe_deletion	MODERATE	SMARCA2	ENSG00000080503	ENST00000349721.8	protein_coding	ClinVar	Likely benign	B/LB	No	9.441	0.00196869	0.0468209	0.18449	Benign	0.3	neutral	0.18	99
	9	2039776	2039777	2039776	2039777	A	ACAGCAG	inframe_insertion	MODERATE	SMARCA2	ENSG00000080503	ENST00000349721.8	protein_coding	ClinVar	Benign	B/LB	No	6.021	0.00177903	0.020087	0.18887	Benign	0.32	neutral	0.16	4
	9	2039776	2039782	2039776	2039782	ACAGCAG	A	inframe_deletion	MODERATE	SMARCA2	ENSG00000080503	ENST00000349721.8	protein_coding	ClinVar	Likely benign	B/LB	No	5.478	0.000341522	0.020087	0.1794	Benign	0.68	neutral	0.18	92
	9	2039776	2039791	2039776	2039791	ACAGCAGCAGCAGCAG	A	inframe_deletion	MODERATE	SMARCA2	ENSG00000080503	ENST00000349721.8	protein_coding	ClinVar	Likely benign	B/LB	No	13.11	0.0021917	0.0715742	0.18568	Benign	1.09	neutral	0.17	93
	9	2039776	2039785	2039776	2039785	ACAGCAGCAG	A	inframe_deletion	MODERATE	SMARCA2	ENSG00000080503	ENST00000349721.8	protein_coding	ClinVar	Benign	B/LB	No	8.986	0.000549059	0.0273938	0.18266	Benign	1.42	neutral	0.18	7
	9	2039776	2039797	2039776	2039797	ACAGCAGCAGCAGCAGCAGCAG	A	inframe_deletion	MODERATE	SMARCA2	ENSG00000080503	ENST00000349721.8	protein_coding	ClinVar	Likely benign	B/LB	No	12.98	0.00392675	0.0713783	0.18723	Benign	1.59	neutral	0.13	99
	9	2039793	2039794	2039793	2039794	A	AGCC	inframe_insertion	MODERATE	SMARCA2	ENSG00000080503	ENST00000349721.8	protein_coding	ClinVar	Benign	B/LB	No	5.98	5.53e-05	0.0491395	0.18698	Benign	0.96	neutral	0.17	3
	9	2039809	2039810	2039809	2039810	G	GCAGCAGCAA	inframe_insertion	MODERATE	SMARCA2	ENSG00000080503	ENST00000349721.8	protein_coding	DDD	likely_benign	B/LB	No	11.13	0.00172968	0.034596	0.18847	Benign	-0.28	neutral	0.16	99
	9	2047277	2047301	2047277	2047301	TGCCCGCGCCCGGCGGCCGGCCCTC	T	inframe_deletion	MODERATE	SMARCA2	ENSG00000080503	ENST00000349721.8	protein_coding	DDD	likely_benign	B/LB	Yes	21.7	0.469098	0.925149	0.15885	Deleterious	-11.2	neutral	0.31	85
	9	2718461	2718467	2718461	2718467	CGCAGCG	C	inframe_deletion	MODERATE	KCNV2	ENSG00000168263	ENST00000382082.4	protein_coding	ClinVar	Pathogenic	P/LP	No	18.63	0.134361	0.992535	0.63384	Deleterious	-8.73	damaging	0.85	93
	9	4576749	4576752	4576749	4576752	GATC	G	inframe_deletion	MODERATE	SLC1A1	ENSG00000106688	ENST00000262352.8	protein_coding	ClinVar	Pathogenic	P/LP	No	20.9	0.391271	0.918715	0.76805	Deleterious	-12.61	damaging	0.99	88
	9	6554714	6554717	6554714	6554717	CAGA	C	inframe_deletion	MODERATE	GLDC	ENSG00000178445	ENST00000321612.8	protein_coding	ClinVar	Pathogenic/Likely pathogenic	P/LP	No	20.9	0.977686	0.993138	0.88565	Deleterious	-15.14	damaging	0.97	94
	9	6589194	6589197	6589194	6589197	CCTG	C	inframe_deletion	MODERATE	GLDC	ENSG00000178445	ENST00000321612.8	protein_coding	ClinVar	Likely pathogenic	P/LP	No	28.4	0.966697	0.945156	0.85274	NA	NA	NA	0.96	94
	9	12775862	12775863	12775861	12775862	T	TGGTGGC	inframe_insertion	MODERATE	LURAP1L	ENSG00000153714	ENST00000319264.4	protein_coding	gnomAD	likely benign	B/LB	No	7.483	0.00231047	0.01735	0.17833	Benign	-1.03	neutral	0	5
	9	12775862	12775863	12775861	12775862	T	TGGC	inframe_insertion	MODERATE	LURAP1L	ENSG00000153714	ENST00000319264.4	protein_coding	gnomAD	likely benign	B/LB	No	7.607	0.000681372	0.0126279	0.1785	Benign	-1	neutral	0	2
	9	20414345	20414346	20414343	20414344	A	ACTG	inframe_insertion	MODERATE	MLLT3	ENSG00000171843	ENST00000380338.9	protein_coding	gnomAD	likely benign	B/LB	No	11.06	0.00442951	0.106104	0.14394	Benign	-0.13	neutral	0.08	0
	9	21971021	21971022	21971020	21971021	A	AGAC	inframe_insertion	MODERATE	CDKN2A	ENSG00000147889	ENST00000304494.10	protein_coding	ClinVar	Pathogenic/Likely pathogenic	P/LP	No	22.5	0.558992	0.912418	0.44704	Deleterious	-4.25	damaging	0.98	93
	9	21974781	21974782	21974780	21974781	A	AGCC	inframe_insertion	MODERATE	CDKN2A	ENSG00000147889	ENST00000304494.10	protein_coding	ClinVar	Pathogenic	P/LP	No	19.63	0.980906	0.36101	0.41172	Deleterious	-3.36	damaging	0.84	93
	9	21974795	21974796	21974794	21974795	A	AGGCTCCATGCTGCTCCCCGCCGCC	inframe_insertion	MODERATE	CDKN2A	ENSG00000147889	ENST00000304494.10	protein_coding	ClinVar	Pathogenic/Likely pathogenic	P/LP	No	8.613	0.0741579	0.000783983	0.35859	Deleterious	-0.26	neutral	0.63	96
	9	26935115	26935116	26935113	26935114	G	GCTA	inframe_insertion	HIGH	PLAA	ENSG00000137055	ENST00000397292.8	protein_coding	ClinVar	Pathogenic	P/LP	No	33	0.0863263	0.992648	0.71664	Deleterious	NA	damaging	0.82	90
	9	32542038	32542041	32542036	32542039	TGAA	T	inframe_deletion	MODERATE	TOPORS	ENSG00000197579	ENST00000360538.7	protein_coding	ClinVar	Likely benign	B/LB	No	15.43	0.0188421	0.992084	0.11113	Benign	-0.77	neutral	0.43	58
	9	34506825	34506828	34506823	34506826	CCTT	C	inframe_deletion	MODERATE	DNAI1	ENSG00000122735	ENST00000242317.9	protein_coding	ClinVar	Likely benign	B/LB	No	18.83	0.299915	0.994778	0.3117	Benign	-10.7	neutral	0.68	13
	9	34514479	34514491	34514477	34514489	ACACCAAGGTCTT	A	inframe_deletion	MODERATE	DNAI1	ENSG00000122735	ENST00000242317.9	protein_coding	ClinVar	Pathogenic	P/LP	No	19.69	0.917303	0.978322	0.56107	Deleterious	-23.08	damaging	0.98	97
	9	34647525	34647528	34647522	34647525	GACA	G	inframe_deletion	MODERATE	GALT	ENSG00000213930	ENST00000378842.8	protein_coding	ClinVar	Likely pathogenic	P/LP	No	21.7	0.963268	0.977662	0.83988	Deleterious	-13.34	damaging	0.96	98
	9	35078275	35078276	35078272	35078273	G	GGAC	inframe_insertion	MODERATE	FANCG	ENSG00000221829	ENST00000378643.8	protein_coding	ClinVar	Likely benign	B/LB	No	7.328	3.73e-05	0.146126	0.37914	Benign	-6.01	damaging	0.98	36
	9	35560354	35560360	35560351	35560357	AGAAGAG	A	inframe_deletion	MODERATE	RUSC2	ENSG00000198853	ENST00000455600.1	protein_coding	gnomAD	likely benign	B/LB	No	18.78	0.0063283	0.903344	0.072187	Benign	-0.59	neutral	0.01	1
	9	35674193	35674211	35674190	35674208	CGGAGAGGAGGATCTACCT	C	inframe_deletion	MODERATE	CA9	ENSG00000107159	ENST00000378357.9	protein_coding	gnomAD	likely benign	B/LB	No	8.215	0.00785993	0.00305331	0.18708	Benign	0.01	neutral	0.3	4
	9	35684739	35684740	35684736	35684737	G	GCCTGGGCCTCCA	inframe_insertion	MODERATE	TPM2	ENSG00000198467	ENST00000645482.3	protein_coding	ClinVar	Pathogenic	P/LP	No	22.3	0.00229545	0.974236	0.25296	Deleterious	-10.35	damaging	0.86	98
	9	35685508	35685511	35685505	35685508	TCTC	T	inframe_deletion	MODERATE	TPM2	ENSG00000198467	ENST00000645482.3	protein_coding	ClinVar	Pathogenic	P/LP	No	21.2	0.979622	0.965628	0.28624	Deleterious	-13.34	damaging	0.94	98
	9	35685655	35685658	35685652	35685655	CTCA	C	inframe_deletion	MODERATE	TPM2	ENSG00000198467	ENST00000645482.3	protein_coding	ClinVar	Likely pathogenic	P/LP	No	22.1	0.989497	0.905252	0.23814	Deleterious	-14.21	damaging	0.89	98
	9	35689238	35689241	35689235	35689238	GCTT	G	inframe_deletion	MODERATE	TPM2	ENSG00000198467	ENST00000645482.3	protein_coding	ClinVar	Pathogenic	P/LP	No	22.4	0.614449	0.894298	0.25067	Deleterious	-10.05	damaging	1	94
	9	35689795	35689798	35689792	35689795	ATCT	A	inframe_deletion	MODERATE	TPM2	ENSG00000198467	ENST00000645482.3	protein_coding	DDD	likely_pathogenic	P/LP	Yes	22.7	0.97533	0.957378	0.26603	Deleterious	-7.32	damaging	0.63	94
	9	35906601	35906602	35906598	35906599	A	ACCC	inframe_insertion	MODERATE	HRCT1	ENSG00000196196	ENST00000354323.3	protein_coding	gnomAD	likely benign	B/LB	No	7.245	9.4e-05	0.0360292	0.19558	Benign	-2.21	damaging	0	73
	9	36219938	36219941	36219935	36219938	CACA	C	inframe_deletion	MODERATE	GNE	ENSG00000159921	ENST00000642385.2	protein_coding	ClinVar	Pathogenic/Likely pathogenic	P/LP	No	19.71	0.977225	0.981651	0.62148	Deleterious	-2.32	damaging	1	87
	9	37486637	37486649	37486634	37486646	CGTACATTGTGTG	C	inframe_deletion	MODERATE	POLR1E	ENSG00000137054	ENST00000377792.3	protein_coding	gnomAD	likely benign	B/LB	No	6.826	0.000197348	0.0308674	0.4221	Benign	0.5	damaging	0.06	18
	9	72700517	72700520	75315433	75315436	GAGA	G	inframe_deletion	MODERATE	TMC1	ENSG00000165091	ENST00000297784.10	protein_coding	ClinVar	Benign/Likely benign	B/LB	No	25.7	0.133804	0.562591	0.57178	Benign	NA	NA	0.34	2
	9	74685486	74685489	77300402	77300405	CACG	C	inframe_deletion	MODERATE	RORB	ENSG00000198963	ENST00000376896.8	protein_coding	ClinVar	Likely pathogenic	P/LP	No	17.83	0.027817	0.993419	0.63121	Deleterious	-8.02	neutral	0.77	100
	9	76175207	76175222	78790123	78790138	GAATGGAATGGAATGA	G	inframe_deletion	MODERATE	PCSK5	ENSG00000099139	ENST00000376767.7	protein_coding	gnomAD	likely benign	B/LB	No	6.056	3.2e-05	0.00210342	0.49764	Benign	3.52	damaging	0.4	91
	9	76703941	76703944	79318857	79318860	TTTC	T	inframe_deletion	MODERATE	PRUNE2	ENSG00000106772	ENST00000376718.8	protein_coding	gnomAD	likely benign	B/LB	No	14.51	0.0174985	0.929492	0.19831	Benign	-4.85	damaging	0.03	10
	9	76706391	76706403	79321307	79321319	GTCCTGACACTGC	G	inframe_deletion	MODERATE	PRUNE2	ENSG00000106772	ENST00000376718.8	protein_coding	ClinVar	likely benign	B/LB	No	11.49	0.628435	0.814553	0.18998	Benign	-10.84	neutral	0.12	17
	9	77384631	77384646	79999547	79999562	GTGATGATGATGATGA	G	inframe_deletion	HIGH	VPS13A	ENSG00000197969	ENST00000643348.1	protein_coding	ClinVar	Likely benign	B/LB	No	16.36	0.00805284	0.530221	0.21876	Benign	4.15	damaging	0.37	10
	9	83972156	83972159	86587071	86587074	GATC	G	inframe_deletion	HIGH	HNRNPK	ENSG00000165119	ENST00000376263.8	protein_coding	ClinVar	Likely pathogenic	P/LP	No	20.1	0.155468	0.992558	0.27668	Deleterious	-12.37	damaging	0.93	95
	9	85741905	85741908	88356820	88356823	AGGC	A	inframe_deletion	MODERATE	AGTPBP1	ENSG00000135049	ENST00000337006.8	protein_coding	gnomAD	likely benign	B/LB	No	14.03	0.0028239	0.0102693	0.21578	Benign	0.22	neutral	0.11	2
	9	92719006	92719009	95481288	95481291	CATT	C	inframe_deletion	MODERATE	BICD2	ENSG00000185963	ENST00000356884.11	protein_coding	ClinVar	Pathogenic/Likely pathogenic	P/LP	No	19.56	0.953935	0.987518	0.57374	Deleterious	-11.79	damaging	0.84	98
	9	94639191	94639192	97401473	97401474	T	TGTGCAG	inframe_insertion	MODERATE	FBP1	ENSG00000165140	ENST00000375326.9	protein_coding	ClinVar	Pathogenic	P/LP	No	18.69	0.0796067	0.99049	0.85298	Deleterious	-9.35	damaging	0.84	94
	9	95111279	95111282	97873561	97873564	CAGG	C	inframe_deletion	MODERATE	FANCC	ENSG00000158169	ENST00000490972.7	protein_coding	ClinVar	Likely benign	B/LB	No	1	0.000122274	0.0431516	0.16866	NA	NA	neutral	0.52	26
	9	95467229	95467230	98229511	98229512	T	TGGATATTCG	inframe_insertion	MODERATE	PTCH1	ENSG00000185920	ENST00000331920.11	protein_coding	ClinVar	Likely pathogenic	P/LP	No	21.2	0.53059	0.940219	0.3752	Deleterious	-9.9	damaging	0.99	99
	9	95469914	95469923	98232196	98232205	CACCACTACT	C	inframe_deletion	HIGH	PTCH1	ENSG00000185920	ENST00000331920.11	protein_coding	ClinVar	Likely pathogenic	P/LP	No	20.2	0.284095	0.99033	0.35838	Deleterious	-17.49	damaging	0.94	99
	9	95477617	95477632	98239899	98239914	GCAACCAGCAGGACGC	G	inframe_deletion	MODERATE	PTCH1	ENSG00000185920	ENST00000331920.11	protein_coding	ClinVar	Likely pathogenic	P/LP	No	20.2	0.986551	0.986422	0.36533	Deleterious	-30.48	damaging	0.99	99
	9	95485699	95485705	98247981	98247987	TACATGG	T	inframe_deletion	MODERATE	PTCH1	ENSG00000185920	ENST00000331920.11	protein_coding	ClinVar	Likely pathogenic	P/LP	No	20.5	0.978509	0.990265	0.55794	Deleterious	-13.03	neutral	1	99
	9	95508310	95508319	98270592	98270601	TGCCGCCGCC	T	inframe_deletion	MODERATE	PTCH1	ENSG00000185920	ENST00000331920.11	protein_coding	ClinVar	Likely benign	B/LB	No	16.24	0.00178713	0.604892	0.45253	Benign	-0.29	neutral	0.42	95
	9	96251454	96251457	99013736	99013739	GAGA	G	inframe_deletion	MODERATE	HSD17B3	ENSG00000130948	ENST00000375263.8	protein_coding	ClinVar	Likely pathogenic	P/LP	No	16.6	0.000659692	0.806011	0.5	Deleterious	-2.57	damaging	0.89	97
	9	96383603	96383604	99145885	99145886	C	CCCTCGG	inframe_insertion	MODERATE	SLC35D2	ENSG00000130958	ENST00000253270.13	protein_coding	gnomAD	likely benign	B/LB	No	10.74	0.0296696	0.0115583	0.17853	Benign	-1.13	neutral	0.06	1
	9	96417976	96417977	99180258	99180259	G	GGGC	inframe_insertion	MODERATE	ZNF367	ENSG00000165244	ENST00000375256.5	protein_coding	gnomAD	likely benign	B/LB	No	15.65	0.000333749	0.20403	0.15884	Benign	-0.41	damaging	0.03	0
	9	97687207	97687213	100449489	100449495	ATATTCT	A	inframe_deletion	MODERATE	XPA	ENSG00000136936	ENST00000375128.5	protein_coding	ClinVar	Likely pathogenic	P/LP	No	19.13	0.450705	0.992631	0.5458	Deleterious	NA	damaging	0.97	92
	9	97854412	97854424	100616694	100616706	TGCCGCAGCCGCC	T	inframe_deletion	MODERATE	FOXE1	ENSG00000178919	ENST00000375123.5	protein_coding	gnomAD	likely benign	B/LB	No	15.84	0.00740036	0.150774	0.61217	Benign	1.73	neutral	0.05	12
	9	97854418	97854419	100616700	100616701	A	AGCC	inframe_insertion	MODERATE	FOXE1	ENSG00000178919	ENST00000375123.5	protein_coding	gnomAD	likely benign	B/LB	No	12.87	0.000371451	0.0378521	0.66849	Benign	0.07	neutral	0.09	3
	9	97854418	97854424	100616700	100616706	AGCCGCC	A	inframe_deletion	MODERATE	FOXE1	ENSG00000178919	ENST00000375123.5	protein_coding	ClinVar	Benign	B/LB	No	12.34	0.000294982	0.054093	0.61707	Benign	1.17	neutral	0.05	0
	9	97854418	97854430	100616700	100616712	AGCCGCCGCCGCC	A	inframe_deletion	MODERATE	FOXE1	ENSG00000178919	ENST00000375123.5	protein_coding	ClinVar	Likely benign	B/LB	No	12.98	0.000829646	0.227031	0.61217	Benign	1.73	neutral	0.05	8
	9	97854424	97854425	100616706	100616707	C	CGCTGCCGCA	inframe_insertion	MODERATE	FOXE1	ENSG00000178919	ENST00000375123.5	protein_coding	DDD	likely_benign	B/LB	No	8.537	0.00219049	0.275906	0.66718	Benign	-1.92	neutral	0.12	11
	9	98082952	98082953	100845234	100845235	A	ACAT	inframe_insertion	MODERATE	NANS	ENSG00000095380	ENST00000210444.6	protein_coding	ClinVar	Pathogenic	P/LP	No	19.43	0.220288	0.983994	0.74519	Deleterious	-7.46	damaging	0.87	92
	9	98708687	98708688	101470969	101470970	T	TGGCGGC	inframe_insertion	MODERATE	GABBR2	ENSG00000136928	ENST00000259455.4	protein_coding	ClinVar	Likely benign	B/LB	No	15.31	0.00242438	0.0789893	0.4123	Benign	-0.51	neutral	0.27	84
	9	98708687	98708688	101470969	101470970	T	TGGC	inframe_insertion	MODERATE	GABBR2	ENSG00000136928	ENST00000259455.4	protein_coding	ClinVar	Likely benign	B/LB	No	15.4	0.000563124	0.0711255	0.41243	Benign	-0.5	neutral	0.27	92
	9	98751050	98751053	101513332	101513335	CTGA	C	inframe_deletion	HIGH	ANKS6	ENSG00000165138	ENST00000353234.5	protein_coding	ClinVar	Pathogenic	P/LP	No	36	0.765529	0.994998	0.62842	Deleterious	NA	damaging	0.99	75
	9	99105254	99105263	101867536	101867545	CTGGCGGCGG	C	inframe_deletion	MODERATE	TGFBR1	ENSG00000106799	ENST00000374994.9	protein_coding	ClinVar	Benign	B/LB	No	19.92	0.000419526	0.0111205	0.36727	Benign	NA	neutral	0.33	95
	9	99105255	99105264	101867537	101867546	TGGCGGCGGC	T	inframe_deletion	MODERATE	TGFBR1	ENSG00000106799	ENST00000374994.9	protein_coding	ClinVar	Benign/Likely benign	B/LB	No	19.94	0.00182985	0.0100041	0.34226	Benign	0.47	damaging	0.24	4
	9	99105255	99105261	101867537	101867543	TGGCGGC	T	inframe_deletion	MODERATE	TGFBR1	ENSG00000106799	ENST00000374994.9	protein_coding	ClinVar	Benign/Likely benign	B/LB	No	19.98	0.000889255	0.00851881	0.32673	Benign	0.57	damaging	0.22	55
	9	99105255	99105258	101867537	101867540	TGGC	T	inframe_deletion	MODERATE	TGFBR1	ENSG00000106799	ENST00000374994.9	protein_coding	ClinVar	Benign/Likely benign	B/LB	No	20.2	0.00015102	0.010617	0.32565	Benign	0.96	damaging	0.23	93
	9	99137916	99137917	101900198	101900199	T	TTGG	inframe_insertion	MODERATE	TGFBR1	ENSG00000106799	ENST00000374994.9	protein_coding	ClinVar	Pathogenic	P/LP	No	20.5	0.186696	0.9917	0.45002	Deleterious	-9.65	damaging	0.97	89
	9	99137961	99137964	101900243	101900246	GAGA	G	inframe_deletion	MODERATE	TGFBR1	ENSG00000106799	ENST00000374994.9	protein_coding	ClinVar	Pathogenic	P/LP	No	22	0.963983	0.971658	0.47991	Deleterious	-10.33	damaging	0.96	93
	9	99149242	99149263	101911524	101911545	TACAGCATTGCGGATTAAGAAA	T	inframe_deletion	HIGH	TGFBR1	ENSG00000106799	ENST00000374994.9	protein_coding	ClinVar	Pathogenic	P/LP	No	20.3	0.788962	0.997466	0.59384	Deleterious	-42.75	damaging	0.74	95
	9	100586047	100586068	103348329	103348350	AGAGAGAGGCTAAGGCAGTCAG	A	inframe_deletion	MODERATE	CAVIN4	ENSG00000170681	ENST00000307584.6	protein_coding	ClinVar	Likely benign	B/LB	No	19.9	0.424269	0.652587	0.23739	Benign	2.38	damaging	0.67	18
	9	101424974	101424977	104187256	104187259	AAAG	A	inframe_deletion	MODERATE	ALDOB	ENSG00000136872	ENST00000647789.2	protein_coding	ClinVar	Pathogenic	P/LP	No	17.99	0.0666548	0.996372	0.78483	Deleterious	-5.89	damaging	0.96	95
	9	101426625	101426631	104188907	104188913	GGTACCA	G	inframe_deletion	MODERATE	ALDOB	ENSG00000136872	ENST00000647789.2	protein_coding	ClinVar	Pathogenic	P/LP	No	17.55	0.229701	0.990564	0.83652	Deleterious	-17.28	damaging	0.98	95
	9	104828948	104828951	107591229	107591232	CAAG	C	inframe_deletion	MODERATE	ABCA1	ENSG00000165029	ENST00000374736.8	protein_coding	ClinVar	Pathogenic	P/LP	No	19.57	0.168517	0.890052	0.87137	Deleterious	-8.95	damaging	1	96
	9	106925577	106925595	109687858	109687876	ACAGCCACAGCCACTGCAG	A	inframe_deletion	MODERATE	ZNF462	ENSG00000148143	ENST00000277225.10	protein_coding	DDD	likely_benign	B/LB	No	14.54	0.0237209	0.207603	0.14164	Benign	-2.2	neutral	0.11	96
	9	107487627	107487678	110249908	110249959	TCAGGGCTGCCTTTGCTGACGCTGATGACCGACGGGCTGCCGTACTCGCTGC	T	inframe_deletion	MODERATE	KLF4	ENSG00000136826	ENST00000374672.5	protein_coding	ClinVar	Likely benign	B/LB	No	21.5	0.056031	0.972168	0.14675	Deleterious	-12.13	neutral	0.1	24
	9	109141465	109141468	111903745	111903748	ACTC	A	inframe_deletion	MODERATE	FRRS1L	ENSG00000260230	ENST00000561981.5	protein_coding	ClinVar	Pathogenic/Likely pathogenic	P/LP	No	18.58	0.153192	0.986568	0.50797	Deleterious	NA	damaging	0.37	98
	9	110048735	110048753	112811015	112811033	TCCCCCGGAGTCTCCTGGA	T	inframe_deletion	MODERATE	PALM2AKAP2	ENSG00000157654	ENST00000374525.5	protein_coding	ClinVar	likely benign	B/LB	No	15.73	0.00229136	0.00863056	0.092478	Benign	NA	neutral	0.26	8
	9	113425365	113425366	116187645	116187646	G	GGCA	inframe_insertion	MODERATE	C9orf43	ENSG00000157653	ENST00000288462.4	protein_coding	gnomAD	likely benign	B/LB	No	2.836	0.00540808	0.00722379	0.25632	Benign	0.57	damaging	0.03	6
	9	116154344	116154345	118916623	118916624	T	TCGCCGC	inframe_insertion	MODERATE	PAPPA	ENSG00000182752	ENST00000328252.4	protein_coding	gnomAD	likely benign	B/LB	No	16.23	0.00154809	0.0101782	0.19987	Benign	-0.91	damaging	0.33	5
	9	117414630	117414631	120176908	120176909	C	CGCG	inframe_insertion	MODERATE	ASTN2	ENSG00000148219	ENST00000313400.9	protein_coding	ClinVar	Benign	B/LB	No	17.41	0.00152085	0.0839901	0.33462	Benign	-0.64	damaging	0.17	0
	9	122371212	122371218	125133491	125133497	TTCCTGC	T	inframe_deletion	MODERATE	PTGS1	ENSG00000095303	ENST00000362012.7	protein_coding	ClinVar	Likely benign	B/LB	No	17.43	0.300856	0.462703	0.58148	Benign	-1.14	damaging	0.51	10
	9	124491135	124491136	127253414	127253415	G	GCAGCGCAAGCAGCTGCAGCAC	inframe_insertion	MODERATE	NR5A1	ENSG00000136931	ENST00000373588.9	protein_coding	ClinVar	Likely pathogenic	P/LP	No	18.91	0.106543	0.810543	0.65627	Deleterious	-10.57	damaging	0.93	100
	9	124500260	124500269	127262539	127262548	CCAGCTGCAG	C	inframe_deletion	MODERATE	NR5A1	ENSG00000136931	ENST00000373588.9	protein_coding	ClinVar	Pathogenic	P/LP	No	19.73	0.101745	0.934633	0.59538	Deleterious	-12.63	damaging	0.96	100
	9	124503188	124503191	127265467	127265470	CTTG	C	inframe_deletion	MODERATE	NR5A1	ENSG00000136931	ENST00000373588.9	protein_coding	ClinVar	Pathogenic/Likely pathogenic	P/LP	No	22	0.246306	0.986507	0.72228	Deleterious	-12.03	damaging	0.93	100
	9	126693586	126693592	129455865	129455871	GAACCAA	G	inframe_deletion	MODERATE	LMX1B	ENSG00000136944	ENST00000373474.9	protein_coding	ClinVar	Pathogenic	P/LP	No	21.5	0.203606	0.987363	0.30802	Deleterious	-20.62	damaging	0.99	94
	9	127502809	127502821	130265088	130265100	CTGCTGCCAGCAG	C	inframe_deletion	MODERATE	LRSAM1	ENSG00000148356	ENST00000300417.11	protein_coding	ClinVar	Pathogenic	P/LP	No	20.6	0.630123	0.960861	0.32548	Deleterious	-16.19	damaging	0.86	97
	9	127502825	127502826	130265104	130265105	T	TGCCAGCCACTGCGCACCTGCCCGCTGTGCC	inframe_insertion	MODERATE	LRSAM1	ENSG00000148356	ENST00000300417.11	protein_coding	ClinVar	Pathogenic	P/LP	No	17.47	0.0319531	0.771066	0.33797	Deleterious	-10.64	damaging	0.64	99
	9	127651621	127651624	130413900	130413903	TAAA	T	inframe_deletion	MODERATE	STXBP1	ENSG00000136854	ENST00000373299.5	protein_coding	ClinVar	Pathogenic	P/LP	No	21.2	0.947233	0.953409	0.35823	Deleterious	NA	damaging	0.58	100
	9	127653740	127653741	130416019	130416020	T	TGAG	inframe_insertion	MODERATE	STXBP1	ENSG00000136854	ENST00000373299.5	protein_coding	ClinVar	Pathogenic	P/LP	No	21.6	0.200624	0.817034	0.44747	Deleterious	-8.63	damaging	0.93	100
	9	127666189	127666190	130428468	130428469	G	GCTC	inframe_insertion	MODERATE	STXBP1	ENSG00000136854	ENST00000373299.5	protein_coding	ClinVar	Likely pathogenic	P/LP	No	19.18	0.184823	0.979599	0.42737	Deleterious	-9.25	damaging	1	100
	9	127666267	127666268	130428546	130428547	T	TCTG	inframe_insertion	MODERATE	STXBP1	ENSG00000136854	ENST00000373299.5	protein_coding	ClinVar	Likely pathogenic	P/LP	No	15.69	0.0625775	0.946672	0.50197	Deleterious	-9.39	damaging	0.99	100
	9	127680165	127680168	130442444	130442447	TGAG	T	inframe_deletion	MODERATE	STXBP1	ENSG00000136854	ENST00000373299.5	protein_coding	ClinVar	Likely pathogenic	P/LP	No	22.5	0.505969	0.980863	0.44474	Deleterious	-13.32	damaging	0.81	100
	9	127682467	127682470	130444746	130444749	CTCA	C	inframe_deletion	MODERATE	STXBP1	ENSG00000136854	ENST00000373299.5	protein_coding	ClinVar	Pathogenic	P/LP	No	20.8	0.99153	0.974965	0.4975	Deleterious	-12.54	damaging	0.99	100
	9	127825257	127825260	130587536	130587539	CGAT	C	inframe_deletion	MODERATE	ENG	ENSG00000106991	ENST00000373203.9	protein_coding	ClinVar	Pathogenic	P/LP	No	19.59	0.253012	0.448946	0.45103	Deleterious	-7.13	neutral	0.95	98
	9	127825791	127825803	130588070	130588082	GGCCGCCACTCGA	G	inframe_deletion	MODERATE	ENG	ENSG00000106991	ENST00000373203.9	protein_coding	ClinVar	Likely pathogenic	P/LP	No	15.75	0.931668	0.287934	0.32569	Deleterious	-12.55	damaging	0.86	99
	9	127868413	127868416	130630692	130630695	TGTC	T	inframe_deletion	MODERATE	AK1	ENSG00000106992	ENST00000644144.2	protein_coding	ClinVar	Pathogenic	P/LP	No	18.06	0.910623	0.988213	0.44877	Deleterious	-15.12	damaging	1	96
	9	128219127	128219128	130981406	130981407	A	AGAT	inframe_insertion	MODERATE	DNM1	ENSG00000106976	ENST00000372923.8	protein_coding	ClinVar	Likely pathogenic	P/LP	No	22.4	0.426941	0.985685	0.45437	Deleterious	-8.39	damaging	0.95	93
	9	128222557	128222558	130984836	130984837	C	CCTTCCA	inframe_insertion	MODERATE	DNM1	ENSG00000106976	ENST00000372923.8	protein_coding	ClinVar	Pathogenic	P/LP	No	19.44	0.134423	0.989546	0.48954	Deleterious	-10.34	damaging	0.99	93
	9	128258516	128258522	131020795	131020801	GCCTCCT	G	inframe_deletion	MODERATE	GOLGA2	ENSG00000167110	ENST00000611957.4	protein_coding	gnomAD	likely benign	B/LB	No	1.458	0.0188529	0.0557148	0.18433	Benign	-0.54	damaging	0.01	4
	9	128332267	128332270	131094546	131094549	CCCA	C	inframe_deletion	MODERATE	COQ4	ENSG00000167113	ENST00000300452.8	protein_coding	ClinVar	Pathogenic	P/LP	No	21.2	0.151496	0.957664	0.81888	Deleterious	-12.92	damaging	0.78	94
	9	128584395	128584398	131346674	131346677	CAAG	C	inframe_deletion	MODERATE	SPTAN1	ENSG00000197694	ENST00000372739.7	protein_coding	ClinVar	Likely pathogenic	P/LP	No	19.85	0.0097887	0.993778	0.24567	Deleterious	-10.91	neutral	0.67	97
	9	128585852	128585855	131348131	131348134	TCTC	T	inframe_deletion	MODERATE	SPTAN1	ENSG00000197694	ENST00000372739.7	protein_coding	ClinVar	Likely pathogenic	P/LP	No	20.5	0.00289721	0.987624	0.24407	Deleterious	-12.35	neutral	0.85	97
	9	128627398	128627399	131389677	131389678	G	GAGCTGC	inframe_insertion	MODERATE	SPTAN1	ENSG00000197694	ENST00000372739.7	protein_coding	ClinVar	Likely pathogenic	P/LP	No	22.3	0.000846861	0.937141	0.23671	Deleterious	-8.9	damaging	0.76	97
	9	128627412	128627415	131389691	131389694	ACAG	A	inframe_deletion	MODERATE	SPTAN1	ENSG00000197694	ENST00000372739.7	protein_coding	ClinVar	Pathogenic	P/LP	No	20.5	0.0470802	0.960409	0.21937	Deleterious	-8.81	neutral	0.91	97
	9	128627422	128627425	131389701	131389704	CAGG	C	inframe_deletion	MODERATE	SPTAN1	ENSG00000197694	ENST00000372739.7	protein_coding	ClinVar	Pathogenic	P/LP	No	21.8	0.0065113	0.963388	0.20605	Deleterious	-9.57	damaging	0.85	97
	9	128632203	128632209	131394482	131394488	CCCTCAT	C	inframe_deletion	MODERATE	SPTAN1	ENSG00000197694	ENST00000372739.7	protein_coding	ClinVar	Likely pathogenic	P/LP	No	20.8	0.0987283	0.995875	0.2703	Deleterious	-15.75	damaging	0.87	97
	9	128632260	128632269	131394539	131394548	GGGACCAGCT	G	inframe_deletion	MODERATE	SPTAN1	ENSG00000197694	ENST00000372739.7	protein_coding	ClinVar	Pathogenic/Likely pathogenic	P/LP	No	21.9	0.139982	0.938833	0.30484	Deleterious	-21.16	damaging	0.79	98
	9	128632260	128632261	131394539	131394540	G	GGGACCAGCT	inframe_insertion	MODERATE	SPTAN1	ENSG00000197694	ENST00000372739.7	protein_coding	ClinVar	Pathogenic	P/LP	No	22.1	0.00226591	0.818783	0.30024	Deleterious	-10.05	damaging	0.81	98
	9	128632272	128632273	131394551	131394552	A	ACCAGCTGGG	inframe_insertion	MODERATE	SPTAN1	ENSG00000197694	ENST00000372739.7	protein_coding	ClinVar	Likely pathogenic	P/LP	No	21.3	0.0047864	0.952237	0.28764	Deleterious	-10.22	damaging	0.81	98
	9	128632280	128632281	131394559	131394560	G	GGCATGC	inframe_insertion	MODERATE	SPTAN1	ENSG00000197694	ENST00000372739.7	protein_coding	ClinVar	Pathogenic/Likely pathogenic	P/LP	No	22.2	0.00406385	0.954918	0.28575	Deleterious	-9.39	damaging	0.88	97
	9	128693804	128693807	131456083	131456086	ACTT	A	inframe_deletion	MODERATE	SET	ENSG00000119335	ENST00000322030.13	protein_coding	ClinVar	Pathogenic	P/LP	No	34	0.742164	0.990464	0.42847	Deleterious	NA	damaging	0.94	100
	9	129177693	129177702	131939972	131939981	CAGCTGGTGG	C	inframe_deletion	MODERATE	IER5L	ENSG00000188483	ENST00000372491.4	protein_coding	gnomAD	likely benign	B/LB	No	20.3	0.00938922	0.120474	0.095069	Benign	-1.49	damaging	0.05	3
	9	129814061	129814064	132576340	132576343	TCTC	T	inframe_deletion	MODERATE	TOR1A	ENSG00000136827	ENST00000351698.5	protein_coding	ClinVar	Pathogenic/Likely pathogenic	P/LP	No	19.47	0.110296	0.991936	0.60117	Deleterious	-10.26	damaging	0.9	80
	9	130681605	130681606	133556992	133556993	T	TCGCCGCCGCCGCCGCCGC	inframe_insertion	MODERATE	PRDM12	ENSG00000130711	ENST00000253008.3	protein_coding	ClinVar	Benign	B/LB	No	7.225	0.0139819	0.0182411	0.20564	Deleterious	-0.96	neutral	0.03	98
	9	130681605	130681606	133556992	133556993	T	TCGCCGCCGCCGC	inframe_insertion	MODERATE	PRDM12	ENSG00000130711	ENST00000253008.3	protein_coding	ClinVar	Benign	B/LB	No	7.477	0.00768211	0.0121212	0.2072	Benign	-0.08	neutral	0.03	94
	9	130681605	130681606	133556992	133556993	T	TCGCCGC	inframe_insertion	MODERATE	PRDM12	ENSG00000130711	ENST00000253008.3	protein_coding	ClinVar	Benign	B/LB	No	7.724	0.00286331	0.0136637	0.20874	Benign	0.51	neutral	0.03	4
	9	130681605	130681606	133556992	133556993	T	TCGC	inframe_insertion	MODERATE	PRDM12	ENSG00000130711	ENST00000253008.3	protein_coding	ClinVar	Likely pathogenic	P/LP	No	7.846	0.000485201	0.0167397	0.2095	Benign	0.83	neutral	0.03	1
	9	130681605	130681611	133556992	133556998	TCGCCGC	T	inframe_deletion	MODERATE	PRDM12	ENSG00000130711	ENST00000253008.3	protein_coding	ClinVar	Benign	B/LB	No	12.04	0.00133871	0.0136637	0.1469	Benign	1.13	neutral	0.03	91
	9	130681605	130681620	133556992	133557007	TCGCCGCCGCCGCCGC	T	inframe_deletion	MODERATE	PRDM12	ENSG00000130711	ENST00000253008.3	protein_coding	DDD	benign	B/LB	Yes	14.38	0.00185729	0.022445	0.13929	Benign	1.58	neutral	0.04	5
	9	130681605	130681614	133556992	133557001	TCGCCGCCGC	T	inframe_deletion	MODERATE	PRDM12	ENSG00000130711	ENST00000253008.3	protein_coding	ClinVar	likely benign	B/LB	No	13.57	0.00136868	0.0108666	0.13992	Benign	1.63	neutral	0.04	7
	9	130681605	130681617	133556992	133557004	TCGCCGCCGCCGC	T	inframe_deletion	MODERATE	PRDM12	ENSG00000130711	ENST00000253008.3	protein_coding	ClinVar	Likely benign	B/LB	No	14.05	0.00621694	0.0144767	0.14198	Benign	2.13	neutral	0.04	97
	9	130681605	130681623	133556992	133557010	TCGCCGCCGCCGCCGCCGC	T	inframe_deletion	MODERATE	PRDM12	ENSG00000130711	ENST00000253008.3	protein_coding	ClinVar	Benign	B/LB	No	14.73	0.00543371	0.0303831	0.14194	Benign	3.11	neutral	0.06	10
	9	131507502	131507505	134382889	134382892	TTGA	T	inframe_deletion	MODERATE	POMT1	ENSG00000130714	ENST00000402686.8	protein_coding	ClinVar	Pathogenic	P/LP	No	20.6	0.526886	0.988342	0.45397	Deleterious	-5.02	damaging	0.99	94
	9	131515443	131515446	134390830	134390833	CCCT	C	inframe_deletion	MODERATE	POMT1	ENSG00000130714	ENST00000402686.8	protein_coding	ClinVar	Pathogenic	P/LP	No	17.05	0.904247	0.994692	0.35623	Deleterious	-11.99	damaging	0.91	94
	9	131521445	131521448	134396832	134396835	CGAA	C	inframe_deletion	MODERATE	POMT1	ENSG00000130714	ENST00000402686.8	protein_coding	DDD	pathogenic	P/LP	Yes	12.49	0.477473	0.968346	0.33532	Deleterious	-11.71	damaging	0.96	94
	9	131522930	131522933	134398317	134398320	AGGT	A	inframe_deletion	MODERATE	POMT1	ENSG00000130714	ENST00000402686.8	protein_coding	ClinVar	Likely pathogenic	P/LP	No	37	0.988768	0.974679	0.35971	NA	NA	NA	0.92	96
	9	131545620	131545621	134421007	134421008	A	AGGCAGGAGCTGGAGG	inframe_insertion	MODERATE	PRRT1B	ENSG00000283526	ENST00000636672.1	protein_coding	gnomAD	likely benign	B/LB	No	14.31	0.00524628	0.0249297	0.2467	NA	NA	NA	NA	5
	9	132327575	132327578	135202962	135202965	TTTC	T	inframe_deletion	MODERATE	SETX	ENSG00000107290	ENST00000224140.6	protein_coding	ClinVar	Likely benign	B/LB	No	14.16	0.0389568	0.948729	0.51694	Benign	-5.51	neutral	0.38	95
	9	132328430	132328436	135203817	135203823	CTTACTA	C	inframe_deletion	MODERATE	SETX	ENSG00000107290	ENST00000224140.6	protein_coding	ClinVar	Likely benign	B/LB	No	3.588	0.0853503	0.914185	0.47747	Benign	-3.96	neutral	0.15	59
	9	132328523	132328524	135203910	135203911	T	TTCA	inframe_insertion	MODERATE	SETX	ENSG00000107290	ENST00000224140.6	protein_coding	ClinVar	Benign/Likely benign	B/LB	No	8.154	0.101139	0.0766398	0.4962	Benign	0.47	damaging	0.22	9
	9	132346303	132346306	135221690	135221693	CAAG	C	inframe_deletion	MODERATE	SETX	ENSG00000107290	ENST00000224140.6	protein_coding	ClinVar	Likely pathogenic	P/LP	No	18.68	0.349894	0.950079	0.65467	Deleterious	-4.38	damaging	0.86	95
	9	132896600	132896603	135771987	135771990	CGCT	C	inframe_deletion	MODERATE	TSC1	ENSG00000165699	ENST00000298552.9	protein_coding	ClinVar	Benign	B/LB	No	16.76	0.0091284	0.616367	0.42476	Benign	-1.33	damaging	0.54	98
	9	132896600	132896601	135771987	135771988	C	CGCT	inframe_insertion	MODERATE	TSC1	ENSG00000165699	ENST00000298552.9	protein_coding	ClinVar	Benign/Likely benign	B/LB	No	16.13	0.000152647	0.549882	0.43178	Benign	-0.3	damaging	0.58	26
	9	132896600	132896601	135771987	135771988	C	CGCTGCTGCT	inframe_insertion	MODERATE	TSC1	ENSG00000165699	ENST00000298552.9	protein_coding	ClinVar	Benign	B/LB	No	15.97	0.096459	0.715203	0.42973	Benign	-0.07	damaging	0.58	100
	9	132896600	132896601	135771987	135771988	C	CGCTGCT	inframe_insertion	MODERATE	TSC1	ENSG00000165699	ENST00000298552.9	protein_coding	ClinVar	Likely benign	B/LB	No	16.05	0.0527332	0.657233	0.43079	Benign	0.04	damaging	0.58	76
	9	132910562	132910563	135785949	135785950	G	GGAT	inframe_insertion	MODERATE	TSC1	ENSG00000165699	ENST00000642646.1	protein_coding	ClinVar	Likely benign	B/LB	No	2.158	2.06e-05	0.382884	0.32485	NA	NA	NA	NA	96
	9	132923477	132923478	135798864	135798865	C	CACG	inframe_insertion	MODERATE	TSC1	ENSG00000165699	ENST00000298552.9	protein_coding	ClinVar	Likely pathogenic	P/LP	No	9.655	0.0582121	0.999996	0.58527	Deleterious	-8.88	damaging	0.99	97
	9	133071534	133071567	135946921	135946954	CCCCCCCCCGTGCCGCCCACGGGTGACTCCGGCG	C	inframe_deletion	MODERATE	CEL	ENSG00000170835	ENST00000372080.8	protein_coding	gnomAD	likely benign	B/LB	No	6.531	0.000234683	0.00323157	0.3247	Benign	-0.28	neutral	0.06	24
	9	133071612	133071678	135946999	135947065	ACCCCCACGGGTGACTCCGAGACCGCCCCCGTGCCGCCCACGGGTGACTCCGGGGCCCCCCCTGTGC	A	inframe_deletion	MODERATE	CEL	ENSG00000170835	ENST00000372080.8	protein_coding	gnomAD	likely benign	B/LB	No	7.171	0.00015973	0.0237352	0.33271	Benign	-0.22	neutral	0.02	19
	9	133352071	133352072	136218926	136218927	T	TGTACTGCAGATGCTC	inframe_insertion	MODERATE	SURF1	ENSG00000148290	ENST00000371974.8	protein_coding	ClinVar	Likely pathogenic	P/LP	No	14.35	0.511264	0.886156	0.55481	Deleterious	-13	damaging	0.96	87
	9	133354660	133354669	136221515	136221524	CGGCTGGCAG	C	inframe_deletion	MODERATE	SURF1	ENSG00000148290	ENST00000371974.8	protein_coding	ClinVar	Likely pathogenic	P/LP	No	16.82	0.994506	0.999982	0.53989	Deleterious	-16.8	damaging	0.78	64
	9	133354664	133354670	136221519	136221525	TGGCAGA	T	inframe_deletion	MODERATE	SURF1	ENSG00000148290	ENST00000371974.8	protein_coding	ClinVar	Pathogenic	P/LP	No	17.23	0.986644	0.988853	0.53198	Deleterious	-14.61	damaging	0.77	84
	9	133449850	133449856	136314971	136314977	TGTGCCC	T	inframe_deletion	MODERATE	ADAMTS13	ENSG00000160323	ENST00000355699.7	protein_coding	ClinVar	Pathogenic	P/LP	No	18.68	0.326913	0.67865	0.56214	Deleterious	NA	neutral	0.99	95
	9	134820144	134820147	137711990	137711993	GTCC	G	inframe_deletion	MODERATE	COL5A1	ENSG00000130635	ENST00000371817.8	protein_coding	ClinVar	Pathogenic	P/LP	No	19.61	0.587448	0.988122	0.70982	Deleterious	-14.35	damaging	0.97	98
	9	134834972	134834975	137726818	137726821	TCTC	T	inframe_deletion	MODERATE	COL5A1	ENSG00000130635	ENST00000371817.8	protein_coding	ClinVar	Likely pathogenic	P/LP	No	21.1	0.954099	0.994755	0.78126	Deleterious	-9.54	damaging	1	98
	9	135077150	135077151	137968996	137968997	G	GCACACA	inframe_insertion	MODERATE	OLFM1	ENSG00000130558	ENST00000371799.8	protein_coding	gnomAD	likely benign	B/LB	No	3.821	4.09e-05	0.0212126	0.19482	Benign	1.26	neutral	0.16	15
	9	136050054	136050060	138941900	138941906	CGCGGCG	C	inframe_deletion	MODERATE	NACC2	ENSG00000148411	ENST00000277554.4	protein_coding	gnomAD	likely benign	B/LB	No	15.87	0.0101884	0.860429	0.11944	Benign	-0.6	neutral	0.19	100
	9	136363675	136363676	139258127	139258128	T	TCAGCAACCTCGGCGCGCCGCGCAGCGCAGTCCG	inframe_insertion	MODERATE	DNLZ	ENSG00000213221	ENST00000371738.4	protein_coding	gnomAD	likely benign	B/LB	No	8.176	0.0811459	0.0170602	0.19482	Benign	-0.07	damaging	0.08	20
	9	136383542	136383543	139277994	139277995	C	CGCTGCT	inframe_insertion	MODERATE	SNAPC4	ENSG00000165684	ENST00000298532.2	protein_coding	gnomAD	likely benign	B/LB	No	6.789	0.0587298	0.00752605	0.065478	Benign	-0.43	damaging	0.01	5
	9	136496492	136496493	139390944	139390945	T	TGTG	inframe_insertion	MODERATE	NOTCH1	ENSG00000148400	ENST00000651671.1	protein_coding	ClinVar	Likely benign	B/LB	No	15.48	0.0194806	0.23606	0.26381	Benign	-0.73	damaging	0.38	98
	9	136496492	136496495	139390944	139390947	TGTG	T	inframe_deletion	MODERATE	NOTCH1	ENSG00000148400	ENST00000651671.1	protein_coding	ClinVar	Likely benign	B/LB	No	15.07	0.0205413	0.356016	0.23916	Benign	-0.31	damaging	0.21	86
	9	136498900	136498903	139393352	139393355	CTGT	C	inframe_deletion	MODERATE	NOTCH1	ENSG00000148400	ENST00000651671.1	protein_coding	ClinVar	Likely pathogenic	P/LP	No	20.8	0.938736	0.985537	0.4123	Deleterious	-12.52	damaging	0.8	99
	9	136508927	136508945	139403379	139403397	GTCCTGACAGGTGCCGCCA	G	inframe_deletion	MODERATE	NOTCH1	ENSG00000148400	ENST00000651671.1	protein_coding	DDD	likely_benign	B/LB	Yes	17.71	0.859048	0.99727	0.36515	Deleterious	-33.18	damaging	0.92	99
	9	136673825	136673834	139568277	139568286	GTGGTCCTCA	G	inframe_deletion	HIGH	AGPAT2	ENSG00000169692	ENST00000371696.7	protein_coding	ClinVar	Pathogenic	P/LP	No	17.95	0.432357	0.874716	0.76204	Deleterious	-15.16	neutral	0.97	97
	9	136677032	136677035	139571484	139571487	TGAA	T	inframe_deletion	MODERATE	AGPAT2	ENSG00000169692	ENST00000371696.7	protein_coding	ClinVar	Pathogenic	P/LP	No	19.54	0.626957	0.95098	0.76811	Deleterious	-10.43	damaging	0.98	93
	9	136687306	136687307	139581758	139581759	C	CCAG	inframe_insertion	MODERATE	AGPAT2	ENSG00000169692	ENST00000371696.7	protein_coding	ClinVar	Benign/Likely benign	B/LB	No	11.91	0.000134287	0.031564	0.68273	Benign	-0.35	damaging	0.34	0
	9	137162013	137162016	140056465	140056468	AAAC	A	inframe_deletion	MODERATE	GRIN1	ENSG00000176884	ENST00000371561.8	protein_coding	DDD	likely_pathogenic	P/LP	Yes	21.1	0.804227	0.985615	0.8246	Deleterious	-10.64	damaging	0.98	97
	9	137162216	137162217	140056668	140056669	G	GAGC	inframe_insertion	MODERATE	GRIN1	ENSG00000176884	ENST00000371561.8	protein_coding	ClinVar	Pathogenic	P/LP	No	21.6	0.0187873	0.94833	0.81711	Deleterious	-7.57	damaging	1	92
	9	137162502	137162503	140056954	140056955	C	CCGGCAT	inframe_insertion	MODERATE	GRIN1	ENSG00000176884	ENST00000371561.8	protein_coding	ClinVar	Pathogenic	P/LP	No	22	0.304692	0.919742	0.79348	Deleterious	-9.43	damaging	0.93	97
	9	137192560	137192561	140087012	140087013	C	CTCCTCT	inframe_insertion	MODERATE	TPRN	ENSG00000176058	ENST00000409012.6	protein_coding	ClinVar	Likely benign	B/LB	No	7.791	0.00543173	0.0779447	0.12198	Benign	-0.08	neutral	0	69
	9	137192569	137192572	140087021	140087024	CTCT	C	inframe_deletion	MODERATE	TPRN	ENSG00000176058	ENST00000409012.6	protein_coding	ClinVar	Benign	B/LB	No	10.05	0.0138993	0.0732268	0.11755	Benign	-0.27	neutral	0.01	93
	9	137192572	137192578	140087024	140087030	TTCCTCC	T	inframe_deletion	MODERATE	TPRN	ENSG00000176058	ENST00000409012.6	protein_coding	ClinVar	Benign/Likely benign	B/LB	No	6.164	0.0259571	0.1429	0.11555	Benign	-1.23	neutral	0.02	19
	9	137192572	137192575	140087024	140087027	TTCC	T	inframe_deletion	MODERATE	TPRN	ENSG00000176058	ENST00000409012.6	protein_coding	ClinVar	Benign	B/LB	No	1.558	0.0013374	0.0448877	0.11755	Benign	-0.27	neutral	0.01	8
	9	137192572	137192573	140087024	140087025	T	TTCCTCC	inframe_insertion	MODERATE	TPRN	ENSG00000176058	ENST00000409012.6	protein_coding	ClinVar	Likely benign	B/LB	No	2.721	0.00591385	0.104102	0.12198	Benign	-0.08	neutral	0.01	63
[truncated: 2,238 more rows]
